# Supplementary material for: Evaluating the efficacy of multiple myeloma cell lines as models for patient tumors via transcriptomic correlation analysis
Source: Leukemia. 2020 Mar 2;34(10):2754–65. doi: 10.1038/s41375-020-0785-1 (PMC7483300; doi:10.1038/s41375-020-0785-1)
Supplement: Supplementary file 2 — Dataset S2 [file 41375_2020_785_MOESM2_ESM.xlsx]

## Sheet: Dataset S3_v2 - patient vs cell
	logFC	PValue	names
ENSG00000252355	4.17602	5.96809e-132	7SK
ENSG00000199691	3.2281	8.61616e-97	7SK
ENSG00000222375	5.54492	2.53353e-64	7SK
ENSG00000202512	3.4219	5.44014e-44	7SK
ENSG00000251976	5.28097	2.17288e-38	7SK
ENSG00000223006	4.76558	3.10234e-37	7SK
ENSG00000252051	6.07463	4.26578e-20	7SK
ENSG00000200966	3.02841	1.19759e-17	7SK
ENSG00000222764	2.57029	5.21379e-11	7SK
ENSG00000223321	2.16216	0.005873	7SK
ENSG00000121410	-2.59288	1.41419e-47	A1BG
ENSG00000148584	3.63744	3.54124e-45	A1CF
ENSG00000134864	0.324486	0.00221583	A2LD1
ENSG00000175899	8.39317	6.38987e-64	A2M
ENSG00000128274	-0.632916	0.0668765	A4GALT
ENSG00000094914	0.11402	0.0377663	AAAS
ENSG00000081760	-0.522101	3.56009e-15	AACS
ENSG00000250420	-1.31433	0.00403001	AACSP1
ENSG00000197953	3.15088	0.0215635	AADACL2
ENSG00000109576	-3.13933	3.10875e-28	AADAT
ENSG00000103591	-0.0925091	0.0876317	AAGAB
ENSG00000115977	-0.542757	1.98442e-08	AAK1
ENSG00000127837	0.306148	1.20554e-10	AAMP
ENSG00000129673	2.96696	1.28619e-72	AANAT
ENSG00000090861	-0.949005	7.35257e-26	AARS
ENSG00000124608	-0.182536	0.00176108	AARS2
ENSG00000108825	-13.7299	0	AARSD1
ENSG00000157426	0.00792	0.90059	AASDH
ENSG00000149313	-1.34032	4.95716e-99	AASDHPPT
ENSG00000008311	-0.0249149	0.85755	AASS
ENSG00000108270	-0.381315	5.42106e-18	AATF
ENSG00000181409	3.73612	3.29983e-17	AATK
ENSG00000228966	-3.02236	7.1787e-13	AB019438.63
ENSG00000228757	2.88483	0.000989509	AB019438.66
ENSG00000238275	-2.24877	2.19225e-08	AB019439.68
ENSG00000221180	5.38354	8.04173e-05	AB019440.1
ENSG00000225200	1.36331	2.6919e-22	AB019441.29
ENSG00000226777	2.8947	3.98546e-11	AB019441.33
ENSG00000183044	-0.298878	0.0115581	ABAT
ENSG00000205885	0.099194	0.329455	ABC12-49244600F4.3
ENSG00000226210	0.678928	7.39487e-11	ABC7-42389800N19.1
ENSG00000165029	-0.281332	0.117416	ABCA1
ENSG00000154263	2.98016	4.64537e-71	ABCA10
ENSG00000251595	-0.870819	1.80209e-09	ABCA11P
ENSG00000144452	-2.16363	6.39141e-44	ABCA12
ENSG00000179869	-1.26585	9.57121e-05	ABCA13
ENSG00000238098	-1.27084	4.45225e-15	ABCA17P
ENSG00000107331	0.362458	0.0337779	ABCA2
ENSG00000167972	-1.10739	2.09142e-13	ABCA3
ENSG00000198691	-2.57503	2.2568e-14	ABCA4
ENSG00000154265	2.03253	2.4738e-62	ABCA5
ENSG00000154262	3.34395	2.98823e-46	ABCA6
ENSG00000064687	1.44091	4.46863e-51	ABCA7
ENSG00000141338	2.19915	1.75805e-09	ABCA8
ENSG00000154258	3.28443	2.34192e-41	ABCA9
ENSG00000085563	-0.644567	0.0177973	ABCB1
ENSG00000135776	-1.19052	3.78185e-67	ABCB10
ENSG00000073734	3.95043	1.62706e-20	ABCB11
ENSG00000005471	1.79896	8.28444e-10	ABCB4
ENSG00000115657	-1.75335	4.04775e-85	ABCB6
ENSG00000131269	-0.705115	7.69256e-53	ABCB7
ENSG00000197150	0.655748	9.62658e-22	ABCB8
ENSG00000150967	2.31136	9.63446e-28	ABCB9
ENSG00000103222	-0.418011	2.32033e-06	ABCC1
ENSG00000124574	0.87322	1.52069e-35	ABCC10
ENSG00000121270	-0.574933	7.32622e-05	ABCC11
ENSG00000140798	0.175204	0.73947	ABCC12
ENSG00000243064	2.66787	3.27334e-05	ABCC13
ENSG00000023839	2.21685	4.1609e-68	ABCC2
ENSG00000108846	5.697	2.28746e-37	ABCC3
ENSG00000125257	-0.577323	0.00869217	ABCC4
ENSG00000114770	0.0123713	0.910383	ABCC5
ENSG00000091262	1.32415	1.73917e-10	ABCC6
ENSG00000256340	3.52737	2.9822e-13	ABCC6P1
ENSG00000255277	-1.59914	0.00708308	ABCC6P2
ENSG00000006071	-0.257352	0.429234	ABCC8
ENSG00000069431	-8.03869	5.31804e-256	ABCC9
ENSG00000101986	-1.0047	5.67378e-24	ABCD1
ENSG00000173208	-1.05352	5.67928e-18	ABCD2
ENSG00000117528	-0.826297	3.68588e-30	ABCD3
ENSG00000119688	0.683867	2.16011e-17	ABCD4
ENSG00000164163	-1.28611	1.10545e-144	ABCE1
ENSG00000204574	-0.404581	1.1116e-08	ABCF1
ENSG00000033050	-0.933538	4.78464e-42	ABCF2
ENSG00000161204	0.758338	2.45453e-21	ABCF3
ENSG00000118777	1.8416	1.94805e-09	ABCG2
ENSG00000172350	-1.01538	1.45566e-05	ABCG4
ENSG00000138075	-1.44587	5.5479e-06	ABCG5
ENSG00000143921	0.564319	0.019535	ABCG8
ENSG00000143994	1.3733	1.21503e-22	ABHD1
ENSG00000144827	-0.361105	3.51049e-08	ABHD10
ENSG00000106077	1.1603	9.3744e-23	ABHD11
ENSG00000225969	2.13193	3.23227e-21	ABHD11-AS1
ENSG00000100997	-0.121925	0.250992	ABHD12
ENSG00000131969	-1.0583	4.24217e-05	ABHD12B
ENSG00000139826	-0.0950212	0.204677	ABHD13
ENSG00000248487	1.0938	1.61951e-24	ABHD14A
ENSG00000114779	0.159042	0.0680407	ABHD14B
ENSG00000168792	-0.575173	1.36022e-12	ABHD15
ENSG00000204427	-0.182113	0.0104328	ABHD16A
ENSG00000183260	-0.271322	0.00226607	ABHD16B
ENSG00000140526	0.333837	0.0049293	ABHD2
ENSG00000158201	-0.146538	0.0959765	ABHD3
ENSG00000100439	-0.598058	2.31121e-10	ABHD4
ENSG00000011198	0.273224	0.0074199	ABHD5
ENSG00000163686	-0.446454	0.000166453	ABHD6
ENSG00000127220	-0.120398	0.148732	ABHD8
ENSG00000136754	0.307683	3.01771e-06	ABI1
ENSG00000138443	0.244446	0.0034948	ABI2
ENSG00000108798	1.67127	3.14905e-09	ABI3
ENSG00000154175	4.34565	2.41752e-29	ABI3BP
ENSG00000097007	-0.298021	6.38918e-08	ABL1
ENSG00000143322	0.508178	1.08163e-09	ABL2
ENSG00000099204	-0.413834	0.118049	ABLIM1
ENSG00000163995	-0.196071	0.404112	ABLIM2
ENSG00000173210	0.282429	0.333442	ABLIM3
ENSG00000175164	0.591357	0.270817	ABO
ENSG00000002726	2.29164	6.81783e-06	ABP1
ENSG00000159842	-0.971112	6.36819e-07	ABR
ENSG00000146109	-0.444929	5.95082e-13	ABT1
ENSG00000114626	2.52099	2.82281e-118	ABTB1
ENSG00000166016	-0.702094	7.84069e-07	ABTB2
ENSG00000185065	-0.240406	0.0135817	AC000068.5
ENSG00000232926	0.966299	5.22811e-11	AC000078.5
ENSG00000235776	3.00812	1.27814e-55	AC000089.3
ENSG00000241527	2.81461	1.77289e-52	AC000095.8
ENSG00000243107	1.85135	4.68079e-53	AC000120.7
ENSG00000224138	2.74396	6.83384e-134	AC000123.4
ENSG00000184319	-1.36411	7.43897e-58	AC002055.4
ENSG00000234459	4.75928	1.94472e-45	AC002064.4
ENSG00000237729	0.837915	2.41375e-06	AC002075.4
ENSG00000224505	3.13757	9.82101e-95	AC002117.1
ENSG00000235560	-1.19084	2.41729e-35	AC002310.1
ENSG00000237741	4.02081	2.30282e-12	AC002368.4
ENSG00000225872	2.9965	2.69377e-08	AC002398.5
ENSG00000231170	5.52549	2.35037e-37	AC002451.3
ENSG00000237819	-3.02135	8.03737e-34	AC002454.1
ENSG00000223969	1.60971	4.16181e-06	AC002456.2
ENSG00000241764	2.17776	4.48124e-69	AC002467.7
ENSG00000161149	-0.795794	7.19156e-06	AC002472.8
ENSG00000230513	0.0587361	0.573682	AC002472.9
ENSG00000238033	0.595628	0.314074	AC002480.2
ENSG00000232759	-1.50538	0.000213822	AC002480.3
ENSG00000232949	-0.297243	0.55979	AC002480.4
ENSG00000225541	-4.33751	3.14843e-32	AC002480.5
ENSG00000205786	1.28351	0.0110817	AC002511.1
ENSG00000230258	0.144273	0.821154	AC002539.1
ENSG00000256060	0.163642	0.0433299	AC003002.1
ENSG00000234608	-0.999382	3.03967e-77	AC003029.1
ENSG00000227517	2.64417	3.14419e-13	AC003051.1
ENSG00000237773	0.555371	0.133952	AC003075.4
ENSG00000223561	0.264124	0.448121	AC003090.1
ENSG00000236453	-0.0932072	0.874624	AC003092.1
ENSG00000236194	1.77618	5.95294e-09	AC003104.1
ENSG00000234494	0.0949199	0.307679	AC003665.1
ENSG00000251369	13.0402	0	AC003682.1
ENSG00000228113	5.27166	2.69418e-104	AC003991.3
ENSG00000224322	2.88953	7.49763e-06	AC004009.3
ENSG00000223442	4.42023	2.00946e-201	AC004041.2
ENSG00000251441	0.0375697	0.851983	AC004049.2
ENSG00000245384	1.08243	9.46573e-07	AC004053.1
ENSG00000196656	-1.56355	1.35541e-34	AC004057.1
ENSG00000249264	0.449869	0.00924668	AC004066.1
ENSG00000251259	1.01305	8.59842e-08	AC004069.2
ENSG00000253552	1.14531	1.35409e-05	AC004080.12
ENSG00000226851	6.0981	3.13143e-183	AC004112.4
ENSG00000184616	0.538233	2.10679e-07	AC004166.6
ENSG00000224113	-0.582416	1.02374e-16	AC004223.1
ENSG00000005189	-2.22017	3.57619e-97	AC004381.6
ENSG00000223749	-0.612614	0.071741	AC004383.4
ENSG00000227060	-1.55227	1.31256e-05	AC004383.5
ENSG00000213269	4.34545	3.10391e-40	AC004386.4
ENSG00000005206	1.27032	2.17587e-59	AC004410.1
ENSG00000189343	0.0737163	0.665949	AC004448.3
ENSG00000146677	4.55418	2.60338e-133	AC004453.8
ENSG00000223461	1.86734	2.24299e-25	AC004471.9
ENSG00000164241	0.76326	2.99088e-08	AC004507.1
ENSG00000230333	0.618221	0.0205702	AC004538.3
ENSG00000214870	2.50064	1.46637e-23	AC004540.5
ENSG00000237560	1.98613	0.000236474	AC004562.1
ENSG00000166770	0.256901	0.578063	AC004696.1
ENSG00000231764	-2.84223	7.31852e-10	AC004774.6
ENSG00000205396	1.4176	0.145432	AC004790.2
ENSG00000229944	-0.686704	2.2374e-20	AC004797.1
ENSG00000228554	3.27585	6.6413e-58	AC004837.5
ENSG00000175873	0.0539066	0.656469	AC004840.9
ENSG00000234183	2.04548	2.27222e-23	AC004854.4
ENSG00000231419	-3.05546	9.0163e-19	AC004863.6
ENSG00000238109	1.68129	4.49941e-24	AC004893.10
ENSG00000242687	0.272857	0.010485	AC004893.11
ENSG00000231704	4.16204	4.53848e-65	AC004895.4
ENSG00000226592	1.74672	0.0035542	AC004911.2
ENSG00000221553	4.03761	7.58377e-16	AC004924.1
ENSG00000239556	2.39022	3.32722e-82	AC004951.5
ENSG00000228434	-4.11386	0	AC004951.6
ENSG00000224059	2.58014	3.10188e-21	AC004957.5
ENSG00000238228	0.763577	2.87622e-10	AC004967.11
ENSG00000243554	2.439	2.08751e-180	AC004967.7
ENSG00000183444	-0.221971	0.0103597	AC004967.8
ENSG00000205485	0.12919	0.10201	AC004980.7
ENSG00000228903	0.443387	0.000407829	AC004985.13
ENSG00000213888	-0.957052	1.91921e-18	AC005003.1
ENSG00000231255	2.55883	8.36346e-10	AC005009.1
ENSG00000233073	0.996694	0.000467065	AC005009.2
ENSG00000233404	-10.715	0	AC005035.1
ENSG00000224346	4.40855	7.71933e-40	AC005037.1
ENSG00000258821	0.255397	0.17061	AC005041.17
ENSG00000227331	2.15243	3.01489e-18	AC005042.2
ENSG00000204380	1.9422	3.32748e-27	AC005042.4
ENSG00000243004	0.0342856	0.82812	AC005062.2
ENSG00000213860	1.74588	4.43712e-27	AC005062.3
ENSG00000239521	-0.263371	0.0136715	AC005071.4
ENSG00000224046	-0.133169	0.135481	AC005076.5
ENSG00000227038	-2.20411	1.37052e-29	AC005077.12
ENSG00000230882	-3.42111	2.90065e-47	AC005077.14
ENSG00000226816	1.801	5.70493e-06	AC005082.12
ENSG00000233834	0.580745	0.000187888	AC005083.1
ENSG00000223374	2.78639	3.50695e-123	AC005104.3
ENSG00000248431	-3.36301	4.77639e-16	AC005150.1
ENSG00000234899	-0.807546	0.104876	AC005152.2
ENSG00000196295	2.65515	5.08349e-150	AC005154.6
ENSG00000244480	0.572395	6.12423e-08	AC005154.7
ENSG00000226874	2.65988	4.57826e-69	AC005154.8
ENSG00000230356	-0.722927	0.0288389	AC005174.2
ENSG00000236352	0.695994	0.0019522	AC005220.3
ENSG00000231595	0.0213326	0.87226	AC005224.2
ENSG00000219451	2.73198	4.90911e-43	AC005251.3
ENSG00000226690	1.1425	0.00189209	AC005281.1
ENSG00000100181	-0.101788	0.790643	AC005301.5
ENSG00000235343	-3.7844	8.31206e-11	AC005301.8
ENSG00000141028	3.28964	1.50003e-72	AC005304.2
ENSG00000233966	-2.25201	2.65595e-125	AC005324.4
ENSG00000248015	-2.78096	4.88345e-105	AC005329.7
ENSG00000237854	2.63422	1.24778e-129	AC005332.1
ENSG00000204933	5.04509	4.21137e-18	AC005392.1
ENSG00000231412	6.14262	6.54587e-22	AC005392.8
ENSG00000222012	-0.502521	0.452422	AC005481.5
ENSG00000223878	1.80785	3.26499e-20	AC005517.3
ENSG00000258559	0.570858	3.90133e-06	AC005519.4
ENSG00000091073	-0.150996	0.00967967	AC005522.1
ENSG00000230825	1.77992	2.11518e-27	AC005532.5
ENSG00000232006	0.672698	0.0532012	AC005537.2
ENSG00000235852	2.15799	3.56228e-47	AC005540.3
ENSG00000248121	5.31935	1.0513e-224	AC005562.2
ENSG00000250462	8.36151	0	AC005562.3
ENSG00000236714	-2.01054	4.6455e-06	AC005592.1
ENSG00000205790	0.102061	0.359566	AC005594.1
ENSG00000228649	0.698575	6.57135e-06	AC005682.5
ENSG00000226329	1.78762	1.53061e-18	AC005682.6
ENSG00000235664	1.29961	1.74611e-06	AC005682.8
ENSG00000197085	0.80037	0.132449	AC005688.1
ENSG00000239884	1.8557	1.05658e-41	AC005696.1
ENSG00000227543	0.138464	0.110148	AC005726.11
ENSG00000167524	-3.29619	0	AC005726.6
ENSG00000255622	1.04105	0.00982827	AC005754.1
ENSG00000235554	-0.765559	2.05533e-16	AC005822.1
ENSG00000215039	0.0155636	0.848969	AC005840.1
ENSG00000206044	2.49357	3.25108e-71	AC005841.1
ENSG00000146722	-3.60991	6.27944e-236	AC006014.8
ENSG00000231916	2.94324	9.54465e-17	AC006033.22
ENSG00000230658	-0.0486706	0.729532	AC006039.4
ENSG00000227719	3.62493	2.38928e-67	AC006042.6
ENSG00000233108	4.43612	1.78111e-94	AC006042.7
ENSG00000233264	3.66669	1.36916e-68	AC006042.8
ENSG00000231421	-2.15028	3.36547e-06	AC006050.2
ENSG00000247853	0.291375	0.0104988	AC006064.1
ENSG00000178430	-1.5404	1.85086e-74	AC006111.1
ENSG00000223770	0.396627	0.344605	AC006145.4
ENSG00000249502	2.00626	1.82362e-27	AC006160.5
ENSG00000238090	2.93492	7.92875e-21	AC006195.2
ENSG00000129951	3.25042	2.12091e-29	AC006273.1
ENSG00000234465	0.654845	0.00376076	AC006276.1
ENSG00000253392	-1.51467	5.60895e-11	AC006277.2
ENSG00000170858	-0.161707	0.77319	AC006293.3
ENSG00000247624	2.80908	1.47341e-40	AC006296.3
ENSG00000206129	-1.82023	4.99095e-06	AC006305.1
ENSG00000236861	4.6962	6.84032e-192	AC006378.2
ENSG00000246095	0.604357	0.0781951	AC006445.8
ENSG00000227450	-2.29738	2.47563e-29	AC006449.1
ENSG00000219545	0.203101	0.011061	AC006465.3
ENSG00000204957	0.485791	1.13629e-05	AC006486.1
ENSG00000224058	5.93108	2.01569e-181	AC006509.7
ENSG00000236540	4.41929	6.00783825342956e-321	AC006547.13
ENSG00000234409	1.30225	2.7876e-13	AC006547.14
ENSG00000230481	1.45339	0.00188022	AC006548.20
ENSG00000175319	6.85151	1.09789e-16	AC006557.1
ENSG00000239948	4.04399	7.62885e-14	AC006953.1
ENSG00000235859	1.59251	3.04018e-45	AC006978.6
ENSG00000231294	1.74942	3.4137e-15	AC006994.2
ENSG00000135205	1.59675	1.16467e-30	AC007000.1
ENSG00000205482	1.84288	2.35822e-52	AC007000.12
ENSG00000227017	1.25886	6.56047e-09	AC007036.6
ENSG00000229127	-0.152935	0.171087	AC007038.7
ENSG00000239322	-5.33246	2.28904e-91	AC007040.7
ENSG00000235411	3.22787	5.63061e-47	AC007041.2
ENSG00000237689	1.43145	0.0445807	AC007064.24
ENSG00000233723	0.880788	0.0303332	AC007092.1
ENSG00000251410	3.1995	0.000600125	AC007106.1
ENSG00000250497	2.55637	2.04596e-10	AC007126.1
ENSG00000229970	-3.49733	3.1929e-41	AC007128.1
ENSG00000222030	-0.822712	0.110912	AC007131.1
ENSG00000233891	4.46366	9.05929e-21	AC007131.2
ENSG00000237166	3.59332	2.49354e-31	AC007163.3
ENSG00000119686	0.11585	0.568035	AC007182.1
ENSG00000226230	1.72346	0.00066259	AC007237.2
ENSG00000231043	1.37905	1.12065e-25	AC007238.1
ENSG00000231312	1.98824	5.92403e-111	AC007246.3
ENSG00000205716	3.27374	5.47771e-05	AC007248.6
ENSG00000217258	0.733657	7.71589e-05	AC007249.3
ENSG00000225226	-1.48251	0.019565	AC007250.4
ENSG00000235653	3.97601	5.10937e-13	AC007253.1
ENSG00000227028	3.00893	7.60135e-14	AC007254.3
ENSG00000225264	-2.52122	3.51137e-128	AC007255.7
ENSG00000223813	1.27189	3.48752e-07	AC007255.8
ENSG00000213090	2.55753	1.80007e-58	AC007256.5
ENSG00000225695	1.39861	8.98557e-21	AC007272.2
ENSG00000227855	0.882235	2.34642e-13	AC007276.5
ENSG00000213981	0.35194	0.341538	AC007277.3
ENSG00000236525	5.64823	1.08697e-17	AC007278.2
ENSG00000234389	6.73019	6.63117e-24	AC007278.3
ENSG00000234431	-9.85193	0	AC007283.5
ENSG00000227014	3.99553	5.11786e-109	AC007285.6
ENSG00000231519	4.02911	2.87105e-74	AC007285.7
ENSG00000234252	8.16145	2.3425e-168	AC007308.6
ENSG00000172974	-1.77682	3.0913e-130	AC007318.5
ENSG00000224063	0.972063	0.0201876	AC007319.1
ENSG00000180672	0.677446	0.0786324	AC007362.1
ENSG00000226756	1.73839	1.67964e-23	AC007365.3
ENSG00000228590	7.98276	6.46527e-94	AC007381.3
ENSG00000227946	1.28139	9.10321e-40	AC007383.3
ENSG00000231955	-10.6772	0	AC007383.4
ENSG00000243352	1.45875	7.6919e-09	AC007384.3
ENSG00000237638	3.61553	3.63316e-72	AC007386.2
ENSG00000227394	2.65205	2.95256e-50	AC007386.3
ENSG00000232613	3.84308	3.09638e-52	AC007386.4
ENSG00000224646	4.78893	3.89828e-70	AC007387.2
ENSG00000235725	-4.78174	1.10808e-71	AC007389.3
ENSG00000218739	-0.939819	1.3576e-78	AC007390.5
ENSG00000232028	1.95878	2.73907e-15	AC007391.2
ENSG00000239467	-1.94197	1.36935e-23	AC007405.6
ENSG00000204334	-1.60267	1.37687e-10	AC007405.7
ENSG00000235665	3.78449	9.78409e-31	AC007464.1
ENSG00000228878	3.29775	1.44389e-105	AC007551.3
ENSG00000235321	7.93708	3.59644e-42	AC007556.3
ENSG00000238165	5.42854	5.75566e-69	AC007560.1
ENSG00000244055	-0.0628726	0.537719	AC007566.10
ENSG00000242539	0.433445	0.0322771	AC007620.3
ENSG00000205791	0.444605	0.000180841	AC007621.1
ENSG00000227036	-3.2161	2.04241e-115	AC007639.1
ENSG00000236499	0.576541	0.100566	AC007663.1
ENSG00000231918	-0.890744	0.0623824	AC007682.1
ENSG00000203632	1.52815	4.77541e-21	AC007690.1
ENSG00000188280	3.18828	8.35106e-06	AC007731.1
ENSG00000233251	-5.27862	1.45489e-154	AC007743.1
ENSG00000255650	-1.05159	1.54485e-05	AC007834.3
ENSG00000187534	0.669413	7.65671e-06	AC007842.1
ENSG00000234902	2.22764	1.67032e-22	AC007879.2
ENSG00000223725	2.19126	4.16578e-29	AC007879.5
ENSG00000234572	4.18317	8.00417e-52	AC007880.1
ENSG00000233870	5.75467	3.49e-67	AC007881.4
ENSG00000226747	0.761559	0.00485522	AC007966.1
ENSG00000233762	2.48139	5.79352e-59	AC007969.5
ENSG00000234281	3.03051	9.18203e-34	AC007970.1
ENSG00000237031	6.19777	9.36245e-42	AC008067.2
ENSG00000115128	-0.329226	1.81522e-07	AC008073.5
ENSG00000219626	-0.231175	0.0205187	AC008073.6
ENSG00000119862	1.22281	5.4485e-16	AC008074.1
ENSG00000223935	2.47287	6.17894e-54	AC008074.3
ENSG00000223863	2.2715	3.99737e-08	AC008074.4
ENSG00000214832	-0.836836	5.25487e-17	AC008088.2
ENSG00000234113	2.01045	0.00848778	AC008163.4
ENSG00000231646	1.62321	5.80456e-20	AC008174.3
ENSG00000237510	-0.695403	0.0424451	AC008268.2
ENSG00000231031	-2.66054	1.99051e-08	AC008271.1
ENSG00000232324	2.77126	1.54943e-10	AC008440.10
ENSG00000257704	1.02696	9.37296e-21	AC008532.1
ENSG00000256612	1.2839	0.000130507	AC008537.4
ENSG00000251000	4.03935	3.06781e-172	AC008592.3
ENSG00000251409	4.24741	2.24912e-77	AC008592.4
ENSG00000250362	3.86661	2.78629e-45	AC008592.5
ENSG00000225950	2.7061	0.000162427	AC008687.1
ENSG00000249738	0.871713	0.0539501	AC008697.1
ENSG00000256439	-6.35243	0	AC008731.1
ENSG00000178863	-6.61424	4.63352e-202	AC008738.1
ENSG00000235034	1.55817	0.0650969	AC008743.7
ENSG00000178980	1.38746	1.03776e-54	AC008745.1
ENSG00000226696	1.75316	2.40279e-58	AC008746.11
ENSG00000235681	2.64713	4.87211e-52	AC008746.5
ENSG00000238150	3.41977	1.44195e-54	AC008753.3
ENSG00000228323	6.30362	9.61196e-34	AC008753.6
ENSG00000132356	-0.0385803	0.515534	AC008810.1
ENSG00000237705	5.50718	1.09746e-88	AC008937.2
ENSG00000248166	3.11176	2.21321e-10	AC008984.2
ENSG00000225373	-1.50042	3.56279e-34	AC008993.1
ENSG00000214331	0.685256	1.2233e-16	AC009053.1
ENSG00000247228	1.27194	3.72803e-39	AC009060.1
ENSG00000203401	0.113169	0.573104	AC009061.1
ENSG00000205534	2.56261	2.19889e-75	AC009086.1
ENSG00000103472	1.0611	8.38844e-14	AC009093.1
ENSG00000196927	1.01395	1.51871e-08	AC009093.2
ENSG00000237718	2.32371	5.69083e-75	AC009095.4
ENSG00000239763	1.06197	1.66412e-16	AC009120.3
ENSG00000250685	-2.4491	1.53868e-09	AC009123.1
ENSG00000238045	0.48892	3.65028e-08	AC009133.1
ENSG00000205054	0.458234	0.168144	AC009236.1
ENSG00000229689	-1.35961	8.69377e-14	AC009237.1
ENSG00000236431	0.154467	0.506918	AC009237.11
ENSG00000230383	1.69547	4.03925e-32	AC009245.3
ENSG00000234639	5.05492	3.72471e-44	AC009263.2
ENSG00000234352	-4.1829	7.71463e-35	AC009264.1
ENSG00000245719	1.8682	5.18695e-11	AC009292.1
ENSG00000235724	2.87214	1.55533e-84	AC009299.2
ENSG00000227403	-0.0188081	0.873061	AC009299.3
ENSG00000225813	-6.2178	7.33159e-116	AC009299.4
ENSG00000235066	6.13534	4.04204e-93	AC009303.1
ENSG00000224189	1.01177	0.0320927	AC009336.23
ENSG00000226363	-1.28982	0.000721059	AC009336.24
ENSG00000233287	4.69842	1.49597e-56	AC009362.2
ENSG00000216895	0.524366	3.80247e-08	AC009403.2
ENSG00000236255	0.604721	7.34935e-09	AC009404.2
ENSG00000232023	-1.08556	0.0139159	AC009410.1
ENSG00000234141	-0.209198	0.131981	AC009473.1
ENSG00000226121	-2.57149	1.67681e-250	AC009487.6
ENSG00000235192	1.3707	1.32237e-12	AC009495.2
ENSG00000232411	3.30344	3.27495e-79	AC009495.3
ENSG00000237271	0.580112	0.426419	AC009498.1
ENSG00000203386	2.41887	1.72786e-05	AC009499.1
ENSG00000231609	0.493309	0.000430446	AC009501.4
ENSG00000224152	1.4244	1.613e-26	AC009506.1
ENSG00000231794	4.95034	4.82581e-74	AC009542.2
ENSG00000232053	-0.864546	0.0095109	AC009784.3
ENSG00000229091	1.66162	7.49584e-15	AC009945.3
ENSG00000237298	0.937835	8.43033e-08	AC009948.3
ENSG00000223960	0.318424	0.00145379	AC009948.5
ENSG00000238082	2.5151	1.10516e-63	AC009948.7
ENSG00000225963	4.23947	1.72613e-114	AC009950.2
ENSG00000176824	3.34367	1.15471e-09	AC009951.1
ENSG00000226266	2.20751	1.02733e-86	AC009961.3
ENSG00000233953	5.03733	2.99831e-51	AC009970.1
ENSG00000179523	0.2884	0.000926675	AC009996.1
ENSG00000226918	5.17006	9.2654e-12	AC010086.1
ENSG00000233491	1.5003	0.00919249	AC010091.1
ENSG00000230196	1.98121	0.00462196	AC010091.4
ENSG00000228763	5.05997	5.02107e-105	AC010095.5
ENSG00000235726	-2.40689	2.02233e-08	AC010148.1
ENSG00000243650	4.06523	1.05456e-135	AC010149.1
ENSG00000235419	5.05179	6.27786e-91	AC010149.4
ENSG00000256629	0.372108	0.00947747	AC010176.1
ENSG00000246082	1.17617	0.000111541	AC010210.1
ENSG00000249249	2.34311	8.07457e-71	AC010226.4
ENSG00000235253	4.38865	2.07101e-45	AC010240.2
ENSG00000197071	1.95751	2.3327e-21	AC010243.1
ENSG00000172901	0.540636	0.00258912	AC010282.1
ENSG00000180279	1.28363	3.55839e-12	AC010325.1
ENSG00000183248	0.220642	0.242979	AC010336.1
ENSG00000214248	-0.564467	0.000945127	AC010336.2
ENSG00000226926	7.55875	5.5941e-33	AC010423.1
ENSG00000214784	2.17507	2.57508e-40	AC010468.1
ENSG00000213793	4.2472	2.53954e-75	AC010487.1
ENSG00000206082	-5.24252	1.88905e-223	AC010507.1
ENSG00000205047	-2.70164	1.24241e-271	AC010536.1
ENSG00000226180	-1.10539	2.5091e-21	AC010536.2
ENSG00000213976	6.29154	2.41757e-43	AC010615.1
ENSG00000196648	-0.0956319	0.49362	AC010724.1
ENSG00000242540	-0.679093	0.189374	AC010729.1
ENSG00000228577	-0.27579	0.590522	AC010731.2
ENSG00000235118	-4.14269	6.21161e-18	AC010731.4
ENSG00000232713	0.904861	1.3049e-08	AC010733.5
ENSG00000213104	1.72676	3.09996e-26	AC010746.4
ENSG00000104324	1.88407	1.14294e-21	AC010859.1
ENSG00000218819	-2.49077	1.36404e-10	AC010872.2
ENSG00000234936	0.834974	2.68482e-11	AC010883.5
ENSG00000226853	0.764349	1.32425e-08	AC010894.3
ENSG00000248540	6.79629	2.6271e-20	AC010931.2
ENSG00000225840	-8.03217	0	AC010970.2
ENSG00000231731	6.04137	0	AC010976.2
ENSG00000237732	-2.04356	5.38763e-09	AC010980.2
ENSG00000234199	2.61815	1.38246e-26	AC010982.1
ENSG00000215781	-2.24974	6.82337e-19	AC011043.1
ENSG00000175886	2.94497	2.94384e-62	AC011139.1
ENSG00000223658	-0.815288	0.019318	AC011242.6
ENSG00000235586	2.92891	3.81095e-66	AC011247.3
ENSG00000229618	-0.818888	0.0140215	AC011288.2
ENSG00000236015	-0.360095	0.00174992	AC011290.5
ENSG00000233854	-2.20075	1.86442e-06	AC011292.2
ENSG00000233487	0.64705	0.0175281	AC011322.1
ENSG00000230266	2.57671	3.49783e-09	AC011325.1
ENSG00000170091	3.97664	5.71805e-22	AC011333.1
ENSG00000156475	-0.0978071	0.808618	AC011357.1
ENSG00000197830	0.798699	1.34756e-06	AC011385.1
ENSG00000197813	1.32516	5.06029e-06	AC011450.1
ENSG00000213904	0.674677	2.31075e-09	AC011497.1
ENSG00000167674	-0.633099	4.71436e-33	AC011498.1
ENSG00000239868	4.44274	1.63044e-50	AC011510.1
ENSG00000225370	1.60482	0.000507384	AC011515.2
ENSG00000233270	1.68317	1.41153e-52	AC011533.1
ENSG00000230510	2.07233	3.99351e-45	AC011551.1
ENSG00000231638	-0.555277	0.0500856	AC011738.4
ENSG00000236008	-2.36754	2.86101e-86	AC011747.4
ENSG00000235092	-0.0866977	0.67489	AC011747.7
ENSG00000234073	2.24759	1.53518e-18	AC011816.1
ENSG00000236165	2.38634	3.92963e-85	AC011816.3
ENSG00000224858	0.431544	0.0674925	AC011816.4
ENSG00000212884	0.246498	0.293857	AC011841.1
ENSG00000215705	6.19908	2.46821e-60	AC011841.2
ENSG00000229233	2.95369	9.46622e-13	AC011891.5
ENSG00000233038	1.3237	0.000122608	AC011899.9
ENSG00000177699	-0.138323	0.72669	AC011944.1
ENSG00000239899	1.75914	1.36973e-09	AC011994.1
ENSG00000228391	-1.62728	0.000137383	AC011995.3
ENSG00000222017	-0.596703	0.011281	AC011997.1
ENSG00000138600	-0.454522	1.13149e-11	AC012100.1
ENSG00000228835	4.9447	5.75629e-23	AC012123.1
ENSG00000234327	-0.618043	2.63039e-11	AC012146.7
ENSG00000204685	0.116756	0.0688835	AC012307.3
ENSG00000226686	-0.819168	0.0160184	AC012309.5
ENSG00000232098	-0.360021	3.82853e-05	AC012313.1
ENSG00000237017	1.79656	3.70466e-48	AC012314.8
ENSG00000224543	-0.00019971	0.998951	AC012318.1
ENSG00000231848	4.08491	1.98162e-76	AC012354.8
ENSG00000162997	3.58824	2.96516e-138	AC012358.1
ENSG00000227799	0.542195	1.8594e-08	AC012358.4
ENSG00000203327	0.226491	0.165465	AC012358.7
ENSG00000240401	4.36814	2.73807e-192	AC012358.8
ENSG00000235319	1.90023	5.82106e-24	AC012360.4
ENSG00000238273	-0.613686	0.035455	AC012360.6
ENSG00000228079	4.84743	1.20282e-85	AC012368.1
ENSG00000246863	0.62129	0.000325818	AC012377.1
ENSG00000247240	-1.16057	1.27482e-60	AC012435.1
ENSG00000229550	1.23932	0.0533833	AC012445.1
ENSG00000230790	1.24644	1.71859e-09	AC012456.4
ENSG00000214024	1.9793	1.63968e-06	AC012501.1
ENSG00000227400	3.32835	2.63824e-16	AC012501.2
ENSG00000242575	0.834601	0.0133489	AC012501.3
ENSG00000232520	0.0787606	0.718621	AC012507.3
ENSG00000226539	-1.62213	1.33688e-14	AC012512.1
ENSG00000250133	1.20722	0.018574	AC012531.16
ENSG00000250451	-1.8748	0.000103696	AC012531.17
ENSG00000226994	3.40449	1.01888e-05	AC012593.1
ENSG00000231898	5.61577	1.93573e-25	AC012594.1
ENSG00000250616	-0.155478	0.211808	AC012645.1
ENSG00000247556	0.616314	6.56912e-12	AC012652.1
ENSG00000187446	0.0315473	0.678343	AC012652.1
ENSG00000214336	0.73813	0.21527	AC012671.3
ENSG00000230897	5.6839	8.3424e-147	AC013248.1
ENSG00000224165	0.954171	2.47451e-15	AC013267.2
ENSG00000204588	-0.69583	0.0959478	AC013268.5
ENSG00000231584	2.1964	2.15111e-113	AC013272.3
ENSG00000231013	-2.05285	1.32997e-07	AC013275.2
ENSG00000221625	7.46451	2.72513e-221	AC013283.1
ENSG00000228784	0.343904	0.122337	AC013400.2
ENSG00000235597	-0.0371276	0.948084	AC013402.2
ENSG00000229727	4.93029	4.67852e-37	AC013460.1
ENSG00000091436	-1.48826	3.3304e-30	AC013461.1
ENSG00000235128	2.04448	2.80316e-29	AC013474.4
ENSG00000205086	-0.727979	0.0555463	AC013480.1
ENSG00000246922	5.08035	1.30827e-302	AC013553.1
ENSG00000186198	1.31765	0.00107236	AC013553.1
ENSG00000240280	-3.31556	1.75567e-21	AC015651.1
ENSG00000232386	-1.00423	0.000769065	AC015712.1
ENSG00000189419	0.249138	0.334676	AC015723.1
ENSG00000203315	5.07346	1.86754e-100	AC015815.2
ENSG00000213135	7.23053	7.4135e-151	AC015815.6
ENSG00000230528	1.61882	1.41697e-05	AC015818.7
ENSG00000189423	2.21596	7.99335e-11	AC015818.9
ENSG00000236088	4.23804	5.02168e-169	AC015842.1
ENSG00000257028	-9.71205	0	AC015871.2
ENSG00000227790	0.78537	0.148099	AC015922.5
ENSG00000237057	-1.41685	0.0214936	AC015922.6
ENSG00000227279	2.20423	2.13578e-07	AC015933.2
ENSG00000203395	2.01757	1.28168e-13	AC015969.3
ENSG00000228363	2.71498	8.73965e-51	AC015971.2
ENSG00000224746	2.3472	8.09017e-37	AC015987.1
ENSG00000248079	1.49392	3.53937e-13	AC015994.1
ENSG00000247809	0.547883	0.416849	AC016251.2
ENSG00000256358	4.58112	6.31903e-34	AC016489.1
ENSG00000247982	2.33717	9.36072e-53	AC016525.1
ENSG00000229481	-2.61451	3.28618e-11	AC016582.1
ENSG00000225868	-0.473808	0.472633	AC016582.2
ENSG00000205147	1.39628	1.03522e-20	AC016586.1
ENSG00000213753	-0.276274	9.83945e-07	AC016629.2
ENSG00000235635	4.18888	8.00118e-66	AC016644.1
ENSG00000234174	2.12276	3.77575e-32	AC016683.5
ENSG00000189223	0.652668	0.0451061	AC016683.6
ENSG00000231908	-1.01977	3.49672e-18	AC016697.3
ENSG00000226505	1.62534	2.71821e-16	AC016700.3
ENSG00000231327	0.321004	0.0368108	AC016700.5
ENSG00000231414	4.30346	1.60646e-50	AC016700.6
ENSG00000230076	2.50634	1.88304e-41	AC016708.2
ENSG00000229131	0.0396871	0.939112	AC016710.1
ENSG00000239332	1.9257	3.2378e-33	AC016722.2
ENSG00000228925	0.827379	1.34208e-11	AC016722.4
ENSG00000235335	-1.26712	0.00023447	AC016723.4
ENSG00000224043	-0.0857703	0.376009	AC016725.4
ENSG00000227718	1.19214	0.0620473	AC016730.1
ENSG00000228305	1.75691	6.06538e-46	AC016734.2
ENSG00000218175	6.02774	7.14391e-211	AC016739.2
ENSG00000231292	4.24534	2.06009e-19	AC016745.2
ENSG00000212978	-1.6276	6.83862e-75	AC016747.3
ENSG00000186235	0.488818	0.0487593	AC016757.3
ENSG00000218422	-1.81894	9.29507e-64	AC016773.1
ENSG00000232716	3.48967	1.31729e-24	AC016831.6
ENSG00000233559	4.88698	2.07085e-65	AC016831.7
ENSG00000188985	-0.506736	2.47903e-06	AC016839.1
ENSG00000233862	1.78938	1.19746e-39	AC016907.3
ENSG00000228100	-2.23826	1.64305e-10	AC016912.3
ENSG00000240350	-0.174361	0.491245	AC017002.1
ENSG00000224959	1.09384	1.88586e-06	AC017002.2
ENSG00000163364	-2.39185	2.12912e-18	AC017048.3
ENSG00000224577	-0.293853	0.506133	AC017048.4
ENSG00000226598	2.5526	1.85252e-07	AC017060.1
ENSG00000227359	1.52872	8.10958e-26	AC017074.2
ENSG00000228203	0.90651	0.0054511	AC017076.4
ENSG00000225964	6.35829	3.56364e-53	AC017076.5
ENSG00000215996	4.36757	2.5493e-24	AC017084.1
ENSG00000225953	0.33221	0.137165	AC017096.1
ENSG00000228486	3.31995	8.53244e-114	AC017099.3
ENSG00000233538	3.05142	1.35057e-41	AC017104.2
ENSG00000224376	1.29542	2.35589e-11	AC017104.6
ENSG00000235314	-2.07935	2.30499e-79	AC017116.8
ENSG00000226320	5.21219	2.93781e-17	AC018359.1
ENSG00000229358	0.740824	1.06818e-08	AC018633.4
ENSG00000225314	3.74959	1.29989e-14	AC018634.9
ENSG00000229413	6.15425	8.03328e-287	AC018638.1
ENSG00000226421	-0.726422	0.000281894	AC018641.6
ENSG00000226468	-0.77911	0.000828434	AC018641.7
ENSG00000236753	-0.698695	4.64353e-11	AC018642.1
ENSG00000231952	1.4931	7.8015e-16	AC018648.5
ENSG00000237004	-2.41185	2.9102e-99	AC018648.6
ENSG00000187600	-4.1993	1.99509e-33	AC018682.6
ENSG00000215689	-6.64748	5.24588e-57	AC018692.1
ENSG00000219041	-3.70872	1.22184e-55	AC018696.2
ENSG00000230964	5.5168	6.28748e-06	AC018696.4
ENSG00000230104	3.51163	4.43635e-21	AC018712.2
ENSG00000228016	3.42914	8.84794e-46	AC018712.3
ENSG00000170092	-1.3018	5.47291e-57	AC018720.10
ENSG00000236859	-0.524454	5.76485e-11	AC018737.1
ENSG00000237039	9.47432	4.82294e-186	AC018738.2
ENSG00000182310	2.813	5.26563e-14	AC018755.1
ENSG00000243469	0.731076	0.190262	AC018755.10
ENSG00000167765	1.06458	4.11045e-13	AC018755.11
ENSG00000225539	0.850029	0.20489	AC018799.1
ENSG00000223760	-5.15909	9.66325e-39	AC018804.4
ENSG00000227632	1.23765	7.74923e-11	AC018804.6
ENSG00000213225	-2.54	4.38345e-34	AC018804.7
ENSG00000235978	0.321034	0.141892	AC018816.3
ENSG00000235831	-1.58734	8.40357e-16	AC018816.4
ENSG00000180178	-2.77498	2.67265e-14	AC018865.8
ENSG00000231240	-1.72313	0.00163583	AC018865.9
ENSG00000213953	7.30758	4.53391e-129	AC018867.1
ENSG00000235655	-0.408611	0.000250825	AC018890.1
ENSG00000236449	-0.944053	2.01878e-11	AC018890.6
ENSG00000204670	3.19567	1.87374e-08	AC018892.7
ENSG00000188383	2.54111	4.5346e-43	AC018892.9
ENSG00000225973	0.646119	1.86056e-21	AC018926.1
ENSG00000223518	-1.67818	1.51575e-10	AC019016.1
ENSG00000237320	3.21232	0.000171402	AC019064.1
ENSG00000146666	3.40856	9.97246e-29	AC019066.3
ENSG00000231822	-0.30901	0.00307546	AC019097.7
ENSG00000236318	-4.19695	3.1503e-33	AC019117.1
ENSG00000236039	3.00706	6.64792e-12	AC019117.2
ENSG00000234423	-1.4965	1.00133e-08	AC019118.2
ENSG00000204253	0.18553	0.0186521	AC019178.1
ENSG00000233255	1.24934	3.62628e-12	AC019181.2
ENSG00000224331	4.32	4.775e-48	AC019181.3
ENSG00000216054	7.7604	5.42407e-147	AC019201.1
ENSG00000243637	0.181596	0.325884	AC019221.4
ENSG00000246877	-0.0413567	0.787047	AC019294.4
ENSG00000186399	3.00691	9.19479e-36	AC019322.1
ENSG00000215302	3.48359	1.22992e-69	AC019322.2
ENSG00000174171	8.25665	3.40424e-98	AC020659.1
ENSG00000214353	2.10208	1.61136e-30	AC020763.1
ENSG00000256383	1.18862	3.09389e-26	AC020910.2
ENSG00000142396	0.282102	0.000468814	AC020915.4
ENSG00000243745	3.32356	1.06376e-108	AC020917.1
ENSG00000233493	1.50822	6.77121e-31	AC020922.1
ENSG00000170442	-3.7004	1.16019e-21	AC021066.1
ENSG00000230747	-1.70365	1.57682e-11	AC021188.4
ENSG00000204282	-0.393125	0.102597	AC021593.1
ENSG00000248508	1.34447	1.74563e-37	AC021755.4
ENSG00000196355	1.74805	2.46796e-17	AC021860.1
ENSG00000206567	0.19561	0.040213	AC022007.5
ENSG00000244879	0.340468	0.00601551	AC022087.1
ENSG00000141854	1.77426	3.71682e-39	AC022098.1
ENSG00000228887	4.29519	1.95957e-127	AC022098.2
ENSG00000180458	-2.66802	4.85221e-16	AC022148.1
ENSG00000237243	6.27813	1.83534e-82	AC022173.2
ENSG00000254777	3.83344	8.34965e-59	AC022182.1
ENSG00000255397	0.589447	0.00127048	AC022182.2
ENSG00000254802	0.116513	0.756081	AC022182.3
ENSG00000229229	2.78699	1.90534e-05	AC022201.4
ENSG00000213399	1.45875	1.11899e-11	AC022210.2
ENSG00000231532	-2.23032	1.43608e-05	AC022311.1
ENSG00000224005	3.7931	6.67413e-144	AC022400.1
ENSG00000257446	5.49446	5.69161e-91	AC022415.4
ENSG00000257591	-0.831857	1.78913e-06	AC022415.5
ENSG00000226221	2.28889	3.11821e-50	AC022431.1
ENSG00000225940	2.22529	1.4924e-21	AC022431.2
ENSG00000197604	0.138333	0.335039	AC022532.1
ENSG00000188933	1.84602	1.01423e-07	AC022596.1
ENSG00000131871	1.16715	5.15714e-30	AC023024.1
ENSG00000182796	1.59471	6.50532e-60	AC023055.2
ENSG00000206176	2.56673	1.92091e-32	AC023490.1
ENSG00000225885	2.09438	2.80094e-17	AC023590.1
ENSG00000212997	2.06662	3.61961e-20	AC023632.1
ENSG00000232065	0.538733	0.000185183	AC023797.1
ENSG00000231249	-0.849636	3.6742e-06	AC024168.2
ENSG00000166503	-3.49311	1.21753e-39	AC024270.1
ENSG00000236833	2.16888	6.66446e-22	AC024560.2
ENSG00000214135	1.41228	2.84788e-48	AC024560.3
ENSG00000180081	-3.67458	4.50487e-20	AC024563.1
ENSG00000105520	0.525297	3.80357e-06	AC024575.1
ENSG00000204533	-0.768104	5.74691e-10	AC024580.1
ENSG00000251209	-4.07785	2.78621e-37	AC024651.1
ENSG00000228413	3.51679	5.82799e-75	AC024937.2
ENSG00000231443	-0.624606	2.25033e-05	AC024937.6
ENSG00000177340	2.22189	2.46676e-31	AC024940.1
ENSG00000244218	2.83961	2.3244e-85	AC024952.1
ENSG00000255257	-0.396826	0.404511	AC025016.1
ENSG00000224713	-0.186439	0.276863	AC025165.8
ENSG00000215068	1.43035	9.39944e-29	AC025171.1
ENSG00000243015	1.36713	1.29337e-28	AC025260.1
ENSG00000204752	-2.82818	2.21687e-12	AC025278.1
ENSG00000179859	-0.0196473	0.878508	AC025335.1
ENSG00000247728	-1.84484	3.21376e-53	AC026150.6
ENSG00000233912	1.2222	6.24842e-17	AC026202.3
ENSG00000240445	3.67056	1.87732e-116	AC026271.4
ENSG00000174977	1.91241	1.69175e-120	AC026271.5
ENSG00000249459	-0.479098	3.99361e-05	AC026271.6
ENSG00000224647	3.5257	5.58061e-49	AC026954.6
ENSG00000238284	-2.97244	4.14747e-13	AC027269.2
ENSG00000184303	-5.47664	3.00881e-92	AC027612.2
ENSG00000230572	-1.70534	9.51276e-08	AC027612.3
ENSG00000143429	1.08484	1.64259e-09	AC027612.6
ENSG00000215067	0.609428	4.68613e-12	AC027763.2
ENSG00000197476	8.30584	3.61883e-23	AC034105.1
ENSG00000180385	-1.05519	1.94327e-31	AC034193.5
ENSG00000233006	1.31494	5.6425e-23	AC034220.3
ENSG00000239642	-2.02282	0.00629325	AC034228.7
ENSG00000253404	0.974828	2.41965e-05	AC034243.1
ENSG00000232457	3.29351	1.0987e-84	AC037487.1
ENSG00000228782	1.36153	5.59714e-26	AC040934.1
ENSG00000224367	5.85753	1.11887e-51	AC040963.1
ENSG00000258315	-0.683844	1.33522e-09	AC040977.1
ENSG00000218052	7.62506	3.31445e-176	AC044860.1
ENSG00000188388	-2.00512	1.17516e-37	AC044860.1
ENSG00000229212	-2.15093	4.4171e-97	AC044860.3
ENSG00000229334	1.50541	8.00874e-36	AC046143.3
ENSG00000231770	0.302188	0.000892595	AC046143.5
ENSG00000233058	-1.29396	9.7554e-29	AC046143.7
ENSG00000189136	0.574595	5.35531e-06	AC048382.3
ENSG00000230373	-0.331135	0.00757429	AC048382.5
ENSG00000229671	3.09434	2.11421e-09	AC051649.16
ENSG00000226416	1.09955	7.41849e-08	AC051649.7
ENSG00000229525	-1.8429	1.72161e-19	AC053503.4
ENSG00000188626	4.05789	1.47573e-32	AC055876.1
ENSG00000248334	-0.82501	0.000101507	AC055876.5
ENSG00000226380	3.5875	1.68014e-39	AC058791.1
ENSG00000231721	2.50169	1.37045e-50	AC058791.2
ENSG00000234710	-2.84533	0.000664461	AC060834.3
ENSG00000235949	7.71893	3.29961e-21	AC061961.2
ENSG00000222020	2.33117	5.26427e-50	AC062017.1
ENSG00000145063	-1.14919	8.36829e-06	AC062028.1
ENSG00000234028	2.44808	5.15947e-79	AC062029.1
ENSG00000257127	4.28623	2.16971e-15	AC063949.1
ENSG00000224431	1.85184	2.29818e-17	AC063976.7
ENSG00000171101	0.745091	0.0224729	AC063977.1
ENSG00000217643	4.27108	2.94608e-37	AC064847.2
ENSG00000235651	-0.67143	2.72835e-06	AC064850.4
ENSG00000214429	-0.109652	0.752668	AC064872.1
ENSG00000235026	-3.65385	1.14097e-07	AC066593.1
ENSG00000229023	3.68518	1.29204e-48	AC067945.3
ENSG00000231858	2.57159	1.00824e-27	AC067945.4
ENSG00000233971	4.84419	1.63785e-57	AC067950.1
ENSG00000233005	0.107888	0.855168	AC067959.1
ENSG00000232784	4.98602	4.73989e-24	AC067961.1
ENSG00000173295	-0.687957	6.73563e-07	AC068020.1
ENSG00000228389	-1.46868	2.46208e-44	AC068039.4
ENSG00000251485	0.388073	8.35897e-05	AC068134.10
ENSG00000233999	5.24439	2.20687e-44	AC068279.2
ENSG00000224881	-0.389816	0.462796	AC068279.3
ENSG00000236682	2.18922	1.89443e-51	AC068282.3
ENSG00000182319	-1.12402	2.9409e-07	AC068353.1
ENSG00000247765	0.179448	0.548239	AC068446.1
ENSG00000172965	-0.143433	0.420294	AC068491.1
ENSG00000229512	4.34411	1.42253e-138	AC068580.5
ENSG00000235027	0.805848	1.08795e-12	AC068580.6
ENSG00000238460	3.45627	2.3154e-29	AC068587.2
ENSG00000225535	0.777144	2.45167e-08	AC068610.3
ENSG00000231689	1.99191	4.47088e-06	AC068718.1
ENSG00000180574	0.0230054	0.894532	AC068775.1
ENSG00000258384	-0.0100708	0.915109	AC068831.6
ENSG00000258725	0.985731	3.65735e-14	AC068831.8
ENSG00000254654	0.574204	0.572492	AC068858.1
ENSG00000224769	4.23926	1.10606e-62	AC069213.1
ENSG00000157837	0.223156	2.29446e-05	AC069214.1
ENSG00000163959	1.61241	6.55019e-65	AC069257.9
ENSG00000189229	-1.12951	0.000166159	AC069277.2
ENSG00000176761	1.09436	1.51289e-09	AC069278.1
ENSG00000225507	0.955508	2.89818e-29	AC069282.6
ENSG00000232385	2.90125	7.28716e-35	AC069292.6
ENSG00000224298	5.08089	4.03835e-22	AC069363.1
ENSG00000242086	2.44082	1.07079e-100	AC069513.3
ENSG00000229178	0.00266084	0.988307	AC069513.4
ENSG00000231359	2.60935	1.28251e-14	AC072052.7
ENSG00000229267	1.85696	4.81911e-24	AC072062.1
ENSG00000226124	0.776807	8.65681e-06	AC073043.2
ENSG00000235499	0.152477	0.196779	AC073046.25
ENSG00000237883	0.467998	1.97953e-07	AC073046.4
ENSG00000228446	3.12405	5.76777e-40	AC073052.1
ENSG00000179428	-0.57696	0.13973	AC073072.5
ENSG00000237471	-0.148316	0.805927	AC073115.6
ENSG00000229628	1.80235	0.0565619	AC073115.7
ENSG00000243243	3.28266	3.26055e-54	AC073130.3
ENSG00000226435	-2.28541	1.27264e-10	AC073135.1
ENSG00000232783	-2.48007	0.000287871	AC073135.3
ENSG00000233830	-0.449373	2.73004e-08	AC073150.4
ENSG00000228262	0.16925	0.679562	AC073218.2
ENSG00000234722	-3.14743	4.0694e-27	AC073236.3
ENSG00000237126	4.00923	8.44669e-297	AC073254.1
ENSG00000225439	0.583866	7.30107e-05	AC073263.4
ENSG00000235837	2.96192	1.72723e-51	AC073333.8
ENSG00000240322	2.71088	2.50163e-59	AC073342.2
ENSG00000198580	3.79469	2.64585e-101	AC073343.1
ENSG00000228010	2.49649	1.00279e-60	AC073343.13
ENSG00000236609	3.27389	6.27092e-36	AC073343.8
ENSG00000205903	0.443693	1.39712e-08	AC073343.9
ENSG00000214194	-0.669947	2.61245e-12	AC073346.2
ENSG00000240877	1.63231	2.55771e-17	AC073422.1
ENSG00000204717	1.64985	0.0653897	AC073464.11
ENSG00000232502	0.994669	0.228614	AC073464.7
ENSG00000232044	-1.06291	0.0454037	AC073479.1
ENSG00000215030	2.50386	7.37016e-28	AC073621.1
ENSG00000233087	-1.46759	1.3199e-20	AC073869.1
ENSG00000217950	-1.69192	1.30442e-37	AC073869.20
ENSG00000182648	1.86564	1.43273e-12	AC073871.2
ENSG00000240790	4.07156	3.77254e-67	AC073934.6
ENSG00000174501	0.553961	2.689e-06	AC073995.2
ENSG00000205334	-1.13886	0.0040834	AC074091.13
ENSG00000226674	0.826418	0.0369677	AC074093.1
ENSG00000225128	1.00729	0.120914	AC074112.1
ENSG00000234072	-1.33232	8.703e-71	AC074117.10
ENSG00000225975	0.483818	1.10236e-05	AC074138.3
ENSG00000177855	-0.244985	0.0167243	AC074182.1
ENSG00000232019	0.23718	0.326814	AC074183.4
ENSG00000237452	-0.162053	0.462907	AC074212.3
ENSG00000213963	-1.35593	1.41084e-34	AC074286.1
ENSG00000225889	4.1178	1.84047e-107	AC074289.1
ENSG00000231476	-0.346128	0.689276	AC074389.5
ENSG00000236081	-0.980358	0.000812796	AC074389.9
ENSG00000204929	1.05742	0.000390414	AC074391.1
ENSG00000184378	0.352757	0.0433783	AC078802.1
ENSG00000228031	6.38747	7.25369e-40	AC078842.3
ENSG00000232788	3.51379	1.29754e-97	AC078883.3
ENSG00000226963	4.41964	2.84963e-41	AC078883.4
ENSG00000227708	4.48627	4.11102e-21	AC079150.3
ENSG00000230979	-0.649631	4.80576e-07	AC079250.1
ENSG00000222043	4.85375	1.31562e-118	AC079305.10
ENSG00000225808	3.67679	1.06962e-117	AC079305.9
ENSG00000231027	4.01032	3.2035e-11	AC079325.6
ENSG00000204460	-1.24132	0.0119173	AC079586.1
ENSG00000196096	0.30152	0.140037	AC079610.2
ENSG00000223523	3.43351	6.97502e-10	AC079613.1
ENSG00000223914	4.24633	3.25067e-09	AC079630.2
ENSG00000225342	7.94272	4.43421e-66	AC079630.4
ENSG00000224137	-0.602504	0.086109	AC079767.4
ENSG00000225449	-1.05333	0.0298659	AC079776.7
ENSG00000228643	2.48376	3.67415e-38	AC079779.4
ENSG00000227061	3.38862	1.69819e-07	AC079779.7
ENSG00000233230	2.31493	2.0244e-94	AC079807.2
ENSG00000237753	0.858874	1.08592e-13	AC079922.3
ENSG00000205837	4.54485	1.12254e-27	AC079923.1
ENSG00000239776	-5.92175	0	AC079949.1
ENSG00000225406	2.34656	1.86625e-07	AC080125.1
ENSG00000203644	1.61766	2.95139e-52	AC083799.1
ENSG00000232729	3.76195	9.37944e-86	AC083884.8
ENSG00000204745	-0.427292	1.51983e-05	AC083899.3
ENSG00000212694	0.443083	3.16418e-05	AC084018.1
ENSG00000224578	4.3562	3.97346e-269	AC084058.1
ENSG00000256006	4.803	1.66123e-87	AC084117.3
ENSG00000232600	1.43606	5.26862e-36	AC084125.4
ENSG00000230975	5.47978	1.14171e-11	AC084193.1
ENSG00000256628	1.99575	5.83978e-156	AC084198.1
ENSG00000226377	1.87593	7.5948e-34	AC084809.2
ENSG00000236377	0.578252	0.00114752	AC084809.3
ENSG00000182053	1.27085	0.318557	AC084851.1
ENSG00000225444	0.348312	0.670731	AC087073.1
ENSG00000232344	1.18599	7.85121e-22	AC087163.2
ENSG00000235530	2.73767	1.90273e-46	AC087294.2
ENSG00000224295	2.10417	5.29397e-20	AC087380.14
ENSG00000245534	1.01164	2.98028e-27	AC087385.1
ENSG00000239471	4.5899	0.00207291	AC087386.1
ENSG00000231784	-0.885076	1.56618e-14	AC087392.3
ENSG00000250007	-0.452696	0.152874	AC087457.1
ENSG00000173517	0.593796	4.67941e-06	AC087465.1
ENSG00000236914	-0.0309269	0.906594	AC087473.1
ENSG00000227685	-2.99763	2.15046e-16	AC087499.10
ENSG00000235546	-2.30036	4.53912e-17	AC087499.5
ENSG00000236504	2.726	1.18654e-14	AC087499.7
ENSG00000224660	1.81914	5.11363e-68	AC087590.3
ENSG00000204277	0.23	0.469058	AC087645.1
ENSG00000188825	-0.130993	0.438253	AC087650.1
ENSG00000227110	-1.13588	6.80434e-05	AC087859.1
ENSG00000224957	1.49662	0.0236444	AC090044.1
ENSG00000224239	3.26542	1.40346e-05	AC090044.2
ENSG00000233380	1.13814	2.26335e-06	AC090079.1
ENSG00000235672	1.44361	1.9219e-16	AC090286.2
ENSG00000256704	-2.29699	2.8524e-08	AC090377.2
ENSG00000214293	0.531762	1.72357e-12	AC090421.1
ENSG00000237222	0.0433611	0.881867	AC090505.6
ENSG00000246283	-11.383	0	AC090510.1
ENSG00000245975	0.778503	1.10619e-09	AC090515.1
ENSG00000250404	5.49851	1.0714e-222	AC090587.2
ENSG00000229368	-0.477881	8.03572e-07	AC090587.4
ENSG00000241061	3.88405	1.17557e-97	AC090602.1
ENSG00000163597	-1.87212	2.70157e-136	AC090699.1
ENSG00000233098	-2.35338	6.45924e-12	AC090774.1
ENSG00000230593	2.96809	5.40826e-45	AC090804.1
ENSG00000225733	0.261834	1.43393e-06	AC090937.2
ENSG00000224728	0.434858	0.00561319	AC090945.1
ENSG00000221424	3.09992	4.4377e-07	AC090954.1
ENSG00000227578	-0.183322	0.646575	AC090954.4
ENSG00000228874	1.07673	0.031695	AC090954.5
ENSG00000229980	-0.0740246	0.568382	AC091062.2
ENSG00000236234	0.803586	0.000180393	AC091132.1
ENSG00000214425	3.44886	8.67816e-86	AC091132.2
ENSG00000141456	-0.37777	1.67602e-09	AC091153.1
ENSG00000228998	0.369064	1.60994e-05	AC091167.2
ENSG00000214433	3.52444	5.93492e-46	AC091167.3
ENSG00000204815	-0.376944	0.0400488	AC091172.1
ENSG00000182208	1.13172	2.5011e-45	AC091196.1
ENSG00000256338	1.69208	7.51092e-28	AC091304.4
ENSG00000140181	2.18753	1.34751e-43	AC091565.1
ENSG00000236844	3.44742	1.88738e-42	AC091633.2
ENSG00000223711	2.97955	4.61817e-56	AC091633.3
ENSG00000229043	-0.0422978	0.706339	AC091729.9
ENSG00000217455	-0.382759	0.519968	AC091801.1
ENSG00000225231	0.56276	0.326253	AC091814.2
ENSG00000231560	-8.93972	0	AC091814.3
ENSG00000215196	2.07977	5.36469e-08	AC091878.1
ENSG00000249484	-0.503514	0.153734	AC091969.1
ENSG00000205913	1.22299	9.27948e-22	AC092117.1
ENSG00000233296	1.77118	3.21845e-09	AC092159.2
ENSG00000233970	1.8256	0.0235055	AC092159.3
ENSG00000230552	-1.85528	9.931e-10	AC092162.1
ENSG00000234432	-2.40135	1.17369e-08	AC092171.2
ENSG00000230733	10.6112	0	AC092171.4
ENSG00000223486	-0.897927	0.0495743	AC092198.1
ENSG00000229153	0.127738	0.669246	AC092214.10
ENSG00000233527	1.40755	8.49979e-22	AC092295.7
ENSG00000232677	1.22156	0.000104657	AC092296.1
ENSG00000213971	1.29078	3.41349e-13	AC092329.1
ENSG00000230872	2.28256	1.26963e-46	AC092338.5
ENSG00000205018	1.16957	6.0305e-10	AC092384.1
ENSG00000235493	-3.9355	1.99014e-33	AC092415.1
ENSG00000235013	2.13685	2.93504e-06	AC092534.1
ENSG00000236204	-0.0390848	0.709225	AC092594.1
ENSG00000248254	3.93147	5.14972e-80	AC092597.3
ENSG00000237772	3.508	4.21062e-42	AC092620.3
ENSG00000230991	2.63163	0.00177022	AC092625.1
ENSG00000229370	2.32589	8.39093e-05	AC092635.1
ENSG00000235218	-0.81494	0.172266	AC092638.2
ENSG00000227176	4.52341	6.19348e-117	AC092641.2
ENSG00000236922	3.41285	2.86573e-09	AC092661.1
ENSG00000213492	-0.35369	0.0182487	AC092661.2
ENSG00000232164	-10.9263	0	AC092669.3
ENSG00000243819	3.45801	3.59762e-80	AC092687.1
ENSG00000245059	1.7472	2.78853e-15	AC092718.1
ENSG00000213872	3.00355	8.57856e-69	AC092798.2
ENSG00000203691	-0.248382	0.0441395	AC092811.1
ENSG00000233757	-0.801459	1.23901e-06	AC092835.2
ENSG00000227375	-0.142326	0.371416	AC092937.2
ENSG00000226025	-1.65862	2.1463e-11	AC093063.1
ENSG00000227134	4.07507	8.19552e-13	AC093084.1
ENSG00000213261	-1.0352	5.90648e-21	AC093106.7
ENSG00000238018	3.72364	2.89011e-122	AC093110.3
ENSG00000228837	2.42443	0.00391644	AC093112.1
ENSG00000228541	5.81281	6.82818e-72	AC093159.1
ENSG00000246575	3.46373	2.78624e-93	AC093162.5
ENSG00000170846	-0.801308	9.22072e-18	AC093323.3
ENSG00000233633	0.576343	0.5157	AC093326.3
ENSG00000226383	0.785189	0.0311304	AC093375.1
ENSG00000231254	-4.34017	9.4417e-20	AC093381.1
ENSG00000233654	1.57165	9.80515e-38	AC093388.3
ENSG00000231890	0.988741	4.90881e-16	AC093391.2
ENSG00000235257	-0.0683318	0.778368	AC093415.2
ENSG00000228242	2.66518	5.00565e-91	AC093495.4
ENSG00000255647	2.76433	4.16383e-38	AC093510.1
ENSG00000238217	4.05944	2.63487e-16	AC093590.1
ENSG00000230587	0.0553246	0.826944	AC093609.1
ENSG00000234231	0.752734	9.66187e-07	AC093616.4
ENSG00000240859	2.51727	1.25658e-13	AC093627.10
ENSG00000232325	-4.52305	1.28748e-40	AC093627.7
ENSG00000242474	0.956519	0.00186695	AC093627.9
ENSG00000237940	2.52034	7.88269e-37	AC093642.3
ENSG00000226423	-2.67434	1.20413e-14	AC093642.4
ENSG00000220804	-0.129576	0.060716	AC093642.5
ENSG00000256604	-0.233613	0.163259	AC093668.4
ENSG00000232533	1.69821	3.87999e-12	AC093673.5
ENSG00000223522	1.87735	7.86168e-43	AC093690.1
ENSG00000213222	-0.650159	1.14431e-08	AC093724.2
ENSG00000214106	-0.131659	0.220972	AC093726.6
ENSG00000230487	0.851712	9.41269e-11	AC093734.11
ENSG00000183199	2.39131	2.23509e-87	AC093768.1
ENSG00000006453	-3.29189	4.71759e-70	AC093799.1
ENSG00000214389	1.32729	1.15309e-24	AC093799.2
ENSG00000225205	3.08204	7.64105e-85	AC093818.1
ENSG00000152117	1.393	4.87099e-32	AC093838.4
ENSG00000224559	-2.76328	6.7543e-06	AC093838.7
ENSG00000226856	0.304145	0.160728	AC093901.1
ENSG00000236732	2.96305	1.72783e-53	AC094019.4
ENSG00000236078	-0.0419775	0.878162	AC095067.1
ENSG00000224184	3.92235	2.66276e-16	AC096559.1
ENSG00000221686	10.7141	3.72395e-188	AC096579.1
ENSG00000240040	0.89861	0.00353124	AC096579.13
ENSG00000231486	-2.09855	5.54749e-14	AC096579.7
ENSG00000234536	0.987787	1.80559e-13	AC096582.7
ENSG00000236330	2.78421	2.99938e-56	AC096591.1
ENSG00000204581	1.86427	3.75499e-23	AC096670.3
ENSG00000229009	1.26077	0.0111067	AC096727.1
ENSG00000225136	4.21721	8.48505e-07	AC096767.2
ENSG00000244567	0.882877	1.59011e-32	AC096772.6
ENSG00000176354	-6.3099	0	AC097359.1
ENSG00000237576	4.21238	5.77616e-70	AC097495.2
ENSG00000228329	4.75232	2.18896e-69	AC097495.3
ENSG00000235491	3.19078	8.73299e-06	AC097499.1
ENSG00000237877	2.16724	9.66295e-66	AC097500.2
ENSG00000178972	1.59554	1.43569e-25	AC097658.1
ENSG00000236432	1.17548	2.65308e-39	AC097662.2
ENSG00000228043	0.565644	7.75291e-08	AC097721.2
ENSG00000226833	-0.315129	0.0367373	AC097724.3
ENSG00000213846	1.7752	1.7874e-17	AC098614.2
ENSG00000232485	-0.989695	6.98603e-14	AC098820.3
ENSG00000226491	3.4576	9.51978e-50	AC098824.5
ENSG00000227745	0.856067	0.0533926	AC098826.5
ENSG00000213729	2.9779	1.1137e-25	AC098828.3
ENSG00000231458	-2.53351	4.27748e-44	AC098850.1
ENSG00000229243	-0.935577	0.0355307	AC098973.1
ENSG00000225548	-1.52344	0.000235073	AC098973.2
ENSG00000224177	3.41077	1.35136e-20	AC099344.4
ENSG00000188897	1.5011	2.60976e-16	AC099489.1
ENSG00000251927	9.92931	1.80596e-101	AC099539.1
ENSG00000215016	2.94018	7.79448e-32	AC099544.2
ENSG00000217825	-2.00454	1.43239e-05	AC099552.4
ENSG00000228133	-2.39761	9.37448e-07	AC099684.1
ENSG00000224738	-1.38891	1.76007e-30	AC099850.1
ENSG00000236618	-3.62051	0	AC100748.2
ENSG00000178404	1.15787	6.72051e-08	AC100788.1
ENSG00000184247	-7.94737	0	AC100791.1
ENSG00000197291	1.88008	1.0552e-06	AC100793.1
ENSG00000213373	5.86986	8.66945e-23	AC100793.2
ENSG00000226807	2.093	1.04943e-06	AC100803.1
ENSG00000245750	0.863019	9.29408e-06	AC100826.1
ENSG00000226364	-2.23947	0.00242951	AC102948.2
ENSG00000231331	-0.0279783	0.975198	AC103563.2
ENSG00000224585	5.05503	1.60114e-06	AC103563.5
ENSG00000233850	5.93539	5.674e-15	AC103563.8
ENSG00000231062	3.89311	4.68257e-09	AC103563.9
ENSG00000214176	2.81044	1.08979e-184	AC103810.1
ENSG00000215769	-2.25171	9.13808e-174	AC103810.2
ENSG00000225151	-3.54961	6.02263e-272	AC103965.1
ENSG00000230709	0.204387	0.407384	AC104024.1
ENSG00000230969	3.43878	4.62449e-38	AC104024.2
ENSG00000226887	3.93239	1.83774e-20	AC104066.1
ENSG00000213115	-3.82167	1.54727e-10	AC104131.1
ENSG00000225420	3.41205	1.97931e-46	AC104134.2
ENSG00000236209	-0.0742446	0.813237	AC104135.2
ENSG00000204792	-1.10933	0.00014879	AC104135.3
ENSG00000167355	-4.86635	1.77754e-88	AC104389.28
ENSG00000223700	-0.682528	0.24359	AC104395.1
ENSG00000236198	-2.78786	4.94031e-25	AC104395.2
ENSG00000105694	4.52715	2.34856e-157	AC104537.1
ENSG00000245573	0.620664	6.63893e-09	AC104563.1
ENSG00000237633	6.5367	3.53257e-28	AC104623.2
ENSG00000240183	6.19184	5.86491e-47	AC104651.1
ENSG00000236307	1.0267	4.73674e-10	AC104651.1
ENSG00000228857	-0.558765	4.09354e-05	AC104653.1
ENSG00000231851	4.67613	1.76977e-218	AC104655.2
ENSG00000229951	2.35607	2.09731e-24	AC104695.3
ENSG00000224220	3.75278	1.922e-39	AC104699.1
ENSG00000214646	3.37078	1.44576e-38	AC104758.1
ENSG00000236049	2.70822	0.000278671	AC104777.2
ENSG00000223991	0.463164	0.171982	AC104809.2
ENSG00000226321	1.87215	1.64001e-08	AC104809.3
ENSG00000233392	-0.051875	0.870459	AC104809.4
ENSG00000234663	0.603154	0.0445472	AC104820.2
ENSG00000225416	2.58526	7.84423e-20	AC104843.3
ENSG00000232504	1.08538	4.26763e-12	AC105053.4
ENSG00000214105	2.07478	1.27453e-12	AC105337.1
ENSG00000250988	-2.83496	4.23809511002621e-320	AC105339.1
ENSG00000238062	-1.79113	4.1229e-06	AC105344.2
ENSG00000231079	1.89829	6.69121e-08	AC105402.4
ENSG00000240455	2.83389	1.55318e-11	AC105448.1
ENSG00000227252	-0.534096	2.41553e-05	AC105760.2
ENSG00000229619	5.66368	1.52989e-140	AC106722.1
ENSG00000245888	-0.72075	0.00196975	AC106739.1
ENSG00000232190	0.0684025	0.88141	AC106745.1
ENSG00000253519	3.88731	5.91703e-57	AC106801.1
ENSG00000228496	-0.674453	0.242549	AC106875.1
ENSG00000236498	1.79942	1.46071e-34	AC107081.5
ENSG00000197585	4.86387	3.9425e-74	AC107218.3
ENSG00000250111	3.92214	1.53897e-14	AC107982.4
ENSG00000235397	1.66948	9.86561e-13	AC107982.5
ENSG00000233327	-2.50631	1.95747e-28	AC107983.1
ENSG00000154874	1.40956	1.46839e-10	AC107983.3
ENSG00000227077	1.50497	1.46003e-21	AC107983.4
ENSG00000241525	6.23141	9.78419e-93	AC108004.3
ENSG00000250514	-2.61979	2.2323e-08	AC108125.1
ENSG00000205890	0.717232	0.0444328	AC108134.1
ENSG00000228146	2.7891	3.67958e-35	AC108134.2
ENSG00000177822	-4.09004	3.86621e-22	AC108142.1
ENSG00000236710	3.82253	8.61219e-29	AC108448.2
ENSG00000230499	-0.102522	0.608783	AC108463.1
ENSG00000227992	1.30832	5.93518e-08	AC108463.2
ENSG00000234171	-1.44404	2.04971e-64	AC108488.3
ENSG00000242282	1.36214	7.74325e-31	AC108488.4
ENSG00000244675	-2.00883	7.68973e-41	AC108676.1
ENSG00000237666	-0.150038	0.842	AC108868.3
ENSG00000254126	-1.45815	0.0778235	AC108868.4
ENSG00000231505	-3.78863	2.63626e-05	AC108868.5
ENSG00000232001	-4.82985	1.3623e-09	AC108868.6
ENSG00000257207	6.152	6.12314e-56	AC108938.5
ENSG00000234295	-1.7827	9.75839e-05	AC109135.1
ENSG00000227115	0.544428	0.293167	AC109315.1
ENSG00000236383	4.56745	1.82145e-228	AC109326.1
ENSG00000227495	1.29421	8.94647e-16	AC109333.10
ENSG00000224838	-8.264	0	AC109486.1
ENSG00000228214	3.15592	3.05667e-33	AC109586.1
ENSG00000235997	2.24407	5.84429e-07	AC109642.1
ENSG00000226791	4.12579	1.88168e-25	AC109826.1
ENSG00000234945	4.08337	9.56389e-161	AC109828.1
ENSG00000171282	-0.0129996	0.966586	AC110285.1
ENSG00000233280	0.743646	1.20841e-06	AC110491.1
ENSG00000218416	0.327443	0.12485	AC110619.2
ENSG00000168824	-0.193218	0.281013	AC110814.1
ENSG00000233673	0.849988	0.0004739	AC111200.10
ENSG00000232517	2.67832	5.96523e-23	AC112198.1
ENSG00000230650	-1.5005	2.18733e-07	AC112229.1
ENSG00000175772	-1.02791	0.00819033	AC112229.7
ENSG00000180044	-3.17948	3.271e-27	AC112641.1
ENSG00000233223	2.46732	8.8259e-77	AC113189.5
ENSG00000185900	-1.79887	5.28059e-73	AC113191.1
ENSG00000231420	1.60261	0.0525901	AC113610.1
ENSG00000235351	1.68116	5.13411e-28	AC114730.11
ENSG00000186704	-0.916746	5.70573e-29	AC114737.4
ENSG00000236148	4.23484	2.40588e-52	AC114752.2
ENSG00000188971	0.302878	0.00176543	AC114772.1
ENSG00000216867	0.801717	5.8666e-06	AC114776.1
ENSG00000235403	3.41569	2.10518e-07	AC114808.3
ENSG00000225234	1.88272	7.17245e-29	AC114810.5
ENSG00000178836	-4.13312	4.34413e-13	AC114812.5
ENSG00000177453	0.977521	7.82908e-08	AC114947.1
ENSG00000233585	1.63832	6.84705e-22	AC115617.2
ENSG00000204620	1.83494	5.50692e-54	AC115618.1
ENSG00000231625	0.939463	4.6367e-05	AC115989.1
ENSG00000233991	1.46966	2.61555e-05	AC116050.1
ENSG00000185182	-2.71968	6.10835e-18	AC116165.1
ENSG00000238160	0.194641	0.250258	AC116366.5
ENSG00000234290	4.65414	6.06184e-55	AC116366.6
ENSG00000235688	3.70061	3.05777e-05	AC116614.1
ENSG00000241217	2.54114	3.85461e-74	AC117378.1
ENSG00000211553	5.84821	7.93876e-98	AC118278.1
ENSG00000205041	0.673159	1.24841e-07	AC118344.1
ENSG00000247735	-0.803613	9.77516e-10	AC120114.3
ENSG00000228171	6.79094	9.87463e-81	AC121251.1
ENSG00000197815	1.67579	1.16001e-35	AC122129.1
ENSG00000235770	-0.231927	0.31973	AC122136.1
ENSG00000236452	4.04894	1.28662e-11	AC123023.1
ENSG00000232653	2.5671	2.57897e-34	AC123768.3
ENSG00000244952	-1.16086	8.15196e-15	AC123768.6
ENSG00000231536	-1.2829	4.09437e-05	AC123886.2
ENSG00000231395	3.17142	2.45011e-63	AC124914.3
ENSG00000224614	1.50978	5.92879e-19	AC124944.2
ENSG00000231259	0.620213	4.17068e-09	AC125232.1
ENSG00000219410	0.811178	3.01254e-10	AC125494.1
ENSG00000223602	0.186763	0.524358	AC125634.1
ENSG00000224080	3.55214	1.93342e-41	AC126118.1
ENSG00000166104	-0.276599	0.405579	AC126323.1
ENSG00000243059	3.7117	0.000219396	AC126335.1
ENSG00000226521	2.48905	5.24676e-14	AC126365.1
ENSG00000187870	7.44989	2.67588e-52	AC126365.2
ENSG00000213671	4.46716	5.03696e-20	AC126365.4
ENSG00000204650	0.219112	0.0242552	AC126544.1
ENSG00000258628	-0.934004	0.00597389	AC126603.1
ENSG00000258780	-0.191975	0.383309	AC126603.2
ENSG00000235235	-3.46261	2.3279e-14	AC127391.1
ENSG00000175911	-0.949919	4.17284e-25	AC127496.1
ENSG00000226137	1.94324	9.67478e-19	AC127496.3
ENSG00000230732	1.63229	4.91992e-26	AC127904.2
ENSG00000250443	-7.73417	0	AC128709.1
ENSG00000214999	-4.62939	8.85285e-71	AC129492.6
ENSG00000225380	4.38868	1.78086e-06	AC129778.7
ENSG00000233806	2.70626	8.62645e-76	AC131097.3
ENSG00000188219	-4.26683	1.30794e-23	AC131180.1
ENSG00000236516	-3.8047	2.33075e-17	AC131180.3
ENSG00000231431	-0.535201	0.479214	AC131180.4
ENSG00000183562	1.43275	9.48203e-25	AC131971.1
ENSG00000246898	1.59349	1.73375e-11	AC132186.1
ENSG00000184551	-0.668804	3.72663e-07	AC132872.1
ENSG00000230267	-3.0109	7.80116e-38	AC133485.1
ENSG00000205456	-2.64161	1.26861e-11	AC133485.1
ENSG00000228989	1.67393	8.10204e-81	AC133528.2
ENSG00000255571	0.501289	0.191531	AC133637.1
ENSG00000243544	2.21173	3.27721e-54	AC133750.1
ENSG00000198150	1.11459	1.04285e-14	AC135178.1
ENSG00000250305	1.45208	0.00143523	AC135352.2
ENSG00000228672	-1.04339	4.48125e-31	AC135457.1
ENSG00000256579	-5.11574	1.44493e-204	AC135776.2
ENSG00000256982	-2.5916	5.51786e-06	AC135782.1
ENSG00000223509	4.73977	1.48866e-128	AC135983.2
ENSG00000179818	1.55639	1.33154e-73	AC136007.2
ENSG00000224479	1.92973	7.38678e-39	AC136289.1
ENSG00000238035	3.05766	6.49125e-146	AC138035.1
ENSG00000256393	8.07269	1.69174e-209	AC138123.2
ENSG00000233483	3.05268	1.3741e-77	AC138150.3
ENSG00000233175	4.60132	1.02417e-170	AC138150.4
ENSG00000230666	2.00982	2.29153e-06	AC138472.3
ENSG00000232300	-3.75738	0	AC138645.1
ENSG00000187667	0.201474	0.355356	AC138649.1
ENSG00000235760	0.184323	0.394427	AC138655.4
ENSG00000258463	1.82238	0.0528268	AC138701.2
ENSG00000189011	0.103355	0.493655	AC138783.12
ENSG00000214617	-3.34125	8.153e-11	AC138915.1
ENSG00000183889	-0.341393	0.0494975	AC138969.4
ENSG00000237676	4.74568	1.04437e-61	AC138972.1
ENSG00000232938	-0.785573	3.06165e-06	AC139099.1
ENSG00000225273	-6.92529	0	AC139425.1
ENSG00000227337	2.04473	1.59398e-17	AC139452.2
ENSG00000233799	1.88526	4.45316e-32	AC139887.4
ENSG00000178162	-1.62302	2.54903e-10	AC140481.1
ENSG00000205918	0.821067	1.64671e-11	AC141586.1
ENSG00000215154	-1.71859	7.20986e-163	AC141586.5
ENSG00000233732	7.01045	3.23202e-14	AC142086.2
ENSG00000223931	3.13997	0.000134594	AC142381.2
ENSG00000235078	0.112677	0.352342	AC142528.1
ENSG00000231969	0.0700633	0.707899	AC144449.1
ENSG00000228956	2.95716	2.571e-10	AC144521.1
ENSG00000234742	2.21738	1.04246e-41	AC144530.1
ENSG00000253490	0.401379	0.519019	AC145110.1
ENSG00000253753	0.581783	0.12713	AC145123.2
ENSG00000255495	0.685654	0.00130009	AC145124.2
ENSG00000215750	-0.311707	0.0722725	AC145212.1
ENSG00000223061	5.42124	4.70815e-46	AC145212.3
ENSG00000251417	-0.378524	0.000845111	AC145285.1
ENSG00000223855	0.983502	0.0405308	AC147651.3
ENSG00000237181	4.97413	8.06812e-45	AC147651.4
ENSG00000256546	-1.2698	7.44669e-11	AC156455.1
ENSG00000230606	-0.40622	0.0019527	AC159540.1
ENSG00000235833	0.35037	0.208982	AC159540.14
ENSG00000215621	-9.26338	0	AC174470.1
ENSG00000249241	2.90174	1.10013e-31	AC195454.1
ENSG00000214401	1.89247	1.56036e-26	AC217773.1
ENSG00000249574	3.66005	8.66689e-08	AC226118.1
ENSG00000255748	0.998922	1.41716e-10	AC226150.4
ENSG00000228325	4.40044	1.75604e-09	AC233263.1
ENSG00000060971	1.13494	1.30975e-65	ACAA1
ENSG00000167315	-1.1082	1.64874e-75	ACAA2
ENSG00000132142	-1.75844	2.02341e-180	ACACA
ENSG00000076555	1.61781	1.97827e-18	ACACB
ENSG00000111271	0.429573	6.65735e-09	ACAD10
ENSG00000240303	-2.95657	2.27389e-235	ACAD11
ENSG00000151498	0.721137	2.11434e-26	ACAD8
ENSG00000177646	-0.0296067	0.615254	ACAD9
ENSG00000117054	-0.212531	0.0280521	ACADM
ENSG00000122971	1.02616	1.06923e-15	ACADS
ENSG00000196177	0.436477	1.77228e-08	ACADSB
ENSG00000072778	2.23208	6.98286e-75	ACADVL
ENSG00000157766	2.84301	8.8002e-05	ACAN
ENSG00000072818	0.463812	0.000325095	ACAP1
ENSG00000114331	-0.34294	3.17646e-11	ACAP2
ENSG00000229325	2.18186	4.45235e-60	ACAP2-IT1
ENSG00000131584	1.08213	2.42052e-28	ACAP3
ENSG00000075239	-0.834572	1.74947e-27	ACAT1
ENSG00000120437	-2.27736	9.92612e-248	ACAT2
ENSG00000182827	-0.0239423	0.774615	ACBD3
ENSG00000181513	0.962806	1.10277e-26	ACBD4
ENSG00000107897	-0.141296	0.00902279	ACBD5
ENSG00000135847	-0.486798	2.98448e-15	ACBD6
ENSG00000176244	-3.36158	1.85545e-132	ACBD7
ENSG00000110881	-4.80929	1.25219e-194	ACCN2
ENSG00000213199	0.935668	1.84818e-09	ACCN3
ENSG00000072182	0.948823	1.99368e-06	ACCN4
ENSG00000256394	0.217159	0.584922	ACCN5
ENSG00000110455	1.71652	2.27598e-20	ACCS
ENSG00000102977	0.22748	0.00068183	ACD
ENSG00000159640	0.692796	0.15116	ACE
ENSG00000177076	1.67881	1.84155e-36	ACER2
ENSG00000078124	-0.323343	0.00122394	ACER3
ENSG00000087085	2.71231	6.18554e-10	ACHE
ENSG00000100813	0.411457	6.16598e-13	ACIN1
ENSG00000131473	-1.33437	5.01942e-174	ACLY
ENSG00000153086	1.06174	8.5435e-09	ACMSD
ENSG00000196636	-0.897758	1.7286e-12	ACN9
ENSG00000122729	-0.141914	0.0676687	ACO1
ENSG00000100412	0.242123	6.10625e-05	ACO2
ENSG00000184227	-0.00611033	0.971881	ACOT1
ENSG00000162390	-0.621158	0.00684989	ACOT11
ENSG00000172497	0.972274	0.000487328	ACOT12
ENSG00000112304	-0.8019	2.52204e-32	ACOT13
ENSG00000119673	0.11237	0.346529	ACOT2
ENSG00000177465	-0.247499	0.369237	ACOT4
ENSG00000097021	-2.25206	8.1303e-103	ACOT7
ENSG00000101473	-0.45839	1.10581e-19	ACOT8
ENSG00000123130	-0.158768	0.0308592	ACOT9
ENSG00000161533	0.116943	0.0322566	ACOX1
ENSG00000168306	3.23692	1.34932e-15	ACOX2
ENSG00000087008	0.405351	7.33249e-07	ACOX3
ENSG00000153093	1.84967	2.00982e-22	ACOXL
ENSG00000143727	-0.00382235	0.940441	ACP1
ENSG00000134575	0.579358	7.9205e-15	ACP2
ENSG00000102575	4.07472	4.26416e-42	ACP5
ENSG00000162836	-0.347698	0.00040494	ACP6
ENSG00000155893	1.65111	9.14198e-48	ACPL2
ENSG00000014257	-1.258	4.00804e-05	ACPP
ENSG00000142513	4.18969	2.00321e-125	ACPT
ENSG00000111644	0.947618	1.51273e-06	ACRBP
ENSG00000147174	1.15273	1.96363e-26	ACRC
ENSG00000134940	-1.55007	1.74399e-33	ACRV1
ENSG00000103740	1.06401	1.18158e-12	ACSBG1
ENSG00000130377	-0.270002	0.0557429	ACSBG2
ENSG00000167107	0.123731	0.217235	ACSF2
ENSG00000176715	0.835223	1.67097e-22	ACSF3
ENSG00000151726	-0.647037	0.00166258	ACSL1
ENSG00000123983	-1.49041	1.90384e-172	ACSL3
ENSG00000068366	-0.785329	1.07148e-23	ACSL4
ENSG00000197142	0.117017	0.115418	ACSL5
ENSG00000164398	0.653795	0.0074503	ACSL6
ENSG00000166743	2.53963	6.60739e-23	ACSM1
ENSG00000005187	-0.851443	1.4045e-13	ACSM3
ENSG00000215009	4.56738	1.74079e-22	ACSM4
ENSG00000183549	0.16477	0.610469	ACSM5
ENSG00000154930	1.14708	7.73806e-29	ACSS1
ENSG00000131069	0.806393	7.57094e-10	ACSS2
ENSG00000111058	-1.73858	1.15011e-08	ACSS3
ENSG00000143632	1.75405	3.80523e-18	ACTA1
ENSG00000107796	-2.42755	2.66205e-78	ACTA2
ENSG00000075624	0.114768	0.218084	ACTB
ENSG00000220267	-1.34452	1.5216e-05	ACTBP8
ENSG00000184009	-0.100242	0.338854	ACTG1
ENSG00000178631	0.836069	3.64394e-13	ACTG1P1
ENSG00000231340	-0.712221	1.92719e-07	ACTG1P10
ENSG00000215388	3.23784	2.8255e-71	ACTG1P3
ENSG00000163017	1.02752	0.192891	ACTG2
ENSG00000136518	-1.1661	9.54369e-80	ACTL6A
ENSG00000117148	-2.11281	3.36052e-05	ACTL8
ENSG00000072110	-2.19881	7.78408e-27	ACTN1
ENSG00000077522	-3.06293	2.60535e-20	ACTN2
ENSG00000248746	-0.575269	0.0171961	ACTN3
ENSG00000130402	-0.603666	1.59438e-13	ACTN4
ENSG00000131966	-0.212656	0.000801832	ACTR10
ENSG00000138107	-0.0416466	0.469316	ACTR1A
ENSG00000115073	0.675256	1.2723e-30	ACTR1B
ENSG00000138071	-0.779578	4.08388e-55	ACTR2
ENSG00000115091	-0.391936	1.87709e-10	ACTR3
ENSG00000133627	-0.953905	2.85689e-25	ACTR3B
ENSG00000106526	-0.112784	0.213296	ACTR3C
ENSG00000101442	0.65008	3.11458e-21	ACTR5
ENSG00000075089	-0.538761	9.56952e-13	ACTR6
ENSG00000113812	-0.199144	0.000199195	ACTR8
ENSG00000115170	1.01178	9.94898e-23	ACVR1
ENSG00000135503	0.0205399	0.842445	ACVR1B
ENSG00000123612	2.70851	1.32678e-41	ACVR1C
ENSG00000121989	1.08749	2.1598e-21	ACVR2A
ENSG00000114739	2.7859	3.39502e-164	ACVR2B
ENSG00000139567	2.28834	4.86704e-09	ACVRL1
ENSG00000243989	-0.847522	2.16352e-27	ACY1
ENSG00000132744	0.435947	0.123753	ACY3
ENSG00000119640	-0.684451	6.67784e-15	ACYP1
ENSG00000170634	1.85389	4.92502e-86	ACYP2
ENSG00000236144	4.24032	5.7119e-275	AD000090.2
ENSG00000240616	2.76742	6.58217e-78	AD000092.3
ENSG00000105663	-4.39363	0	AD000671.1
ENSG00000105261	2.99757	3.56543e-13	AD001527.1
ENSG00000196839	-1.0977	5.93723e-24	ADA
ENSG00000164113	-2.9649	1.60654e-05	ADAD1
ENSG00000140955	1.21892	0.0275846	ADAD2
ENSG00000168803	-0.372804	5.00022e-05	ADAL
ENSG00000229186	0.500802	4.11594e-07	ADAM1
ENSG00000137845	-0.167206	0.049944	ADAM10
ENSG00000073670	-0.872094	8.59987e-13	ADAM11
ENSG00000148848	-3.07609	4.46057e-30	ADAM12
ENSG00000143537	-0.869474	9.84545e-19	ADAM15
ENSG00000151694	-0.202975	0.0062859	ADAM17
ENSG00000168619	-0.0638335	0.936222	ADAM18
ENSG00000135074	2.17059	4.33939e-36	ADAM19
ENSG00000139985	0.443754	0.00795049	ADAM21
ENSG00000008277	-2.08329	1.50785e-45	ADAM22
ENSG00000114948	-4.39075	5.85474e-63	ADAM23
ENSG00000042980	2.36118	1.48432e-15	ADAM28
ENSG00000168594	-2.47729	3.02975e-15	ADAM29
ENSG00000197140	-0.895166	1.41877e-05	ADAM32
ENSG00000149451	-0.259992	0.540855	ADAM33
ENSG00000197475	-1.36067	0.0964476	ADAM3A
ENSG00000196115	0.930563	0.165739	ADAM5P
ENSG00000151651	0.175718	0.406689	ADAM8
ENSG00000168615	-1.39437	5.98883e-31	ADAM9
ENSG00000134028	0.369551	0.388336	ADAMDEC1
ENSG00000154734	1.07892	0.0262505	ADAMTS1
ENSG00000142303	0.210595	0.602916	ADAMTS10
ENSG00000151388	-3.02244	3.5464e-38	ADAMTS12
ENSG00000160323	1.55193	1.92557e-26	ADAMTS13
ENSG00000138316	0.29502	0.294451	ADAMTS14
ENSG00000166106	2.1285	3.95789e-06	ADAMTS15
ENSG00000145536	0.599409	0.000294047	ADAMTS16
ENSG00000140470	-0.765279	0.0105942	ADAMTS17
ENSG00000145808	0.198859	0.611583	ADAMTS19
ENSG00000087116	0.293845	0.379249	ADAMTS2
ENSG00000173157	-1.36443	0.000147452	ADAMTS20
ENSG00000156140	-1.77272	2.01687e-07	ADAMTS3
ENSG00000158859	1.83627	1.21017e-18	ADAMTS4
ENSG00000154736	-0.632095	0.0751962	ADAMTS5
ENSG00000049192	-0.524286	0.0250426	ADAMTS6
ENSG00000136378	-0.463992	0.09125	ADAMTS7
ENSG00000134917	-0.0608983	0.763585	ADAMTS8
ENSG00000163638	2.59092	7.1089e-08	ADAMTS9
ENSG00000178031	1.79096	1.8758e-05	ADAMTSL1
ENSG00000197859	-4.2798	1.51643e-21	ADAMTSL2
ENSG00000156218	5.18878	3.48673e-28	ADAMTSL3
ENSG00000143382	0.511116	0.00155774	ADAMTSL4
ENSG00000185761	0.41041	0.0500411	ADAMTSL5
ENSG00000105963	-0.531274	0.00904973	ADAP1
ENSG00000184060	0.927282	9.95976e-06	ADAP2
ENSG00000160710	-0.313518	1.33199e-05	ADAR
ENSG00000197381	0.0103565	0.950397	ADARB1
ENSG00000185736	-0.615473	0.189964	ADARB2
ENSG00000065457	0.629448	3.56521e-14	ADAT1
ENSG00000189007	0.445099	2.24697e-05	ADAT2
ENSG00000213638	-1.83202	8.64237e-83	ADAT3
ENSG00000142920	0.715202	8.38881e-05	ADC
ENSG00000063761	0.251895	0.00495919	ADCK1
ENSG00000133597	-0.477808	1.27562e-08	ADCK2
ENSG00000163050	0.740255	2.0958e-18	ADCK3
ENSG00000123815	0.38961	1.79099e-11	ADCK4
ENSG00000173137	0.526492	8.67973e-12	ADCK5
ENSG00000164742	-2.7531	9.77265e-21	ADCY1
ENSG00000143199	2.02892	1.01788e-37	ADCY10
ENSG00000078295	-1.2767	0.00405198	ADCY2
ENSG00000138031	-2.01429	9.15806e-60	ADCY3
ENSG00000129467	1.98273	4.6595e-26	ADCY4
ENSG00000173175	1.1516	9.8655e-07	ADCY5
ENSG00000174233	-0.165022	0.302896	ADCY6
ENSG00000121281	-0.36605	2.35003e-05	ADCY7
ENSG00000155897	1.03456	0.410825	ADCY8
ENSG00000162104	0.242701	0.294746	ADCY9
ENSG00000141433	1.39357	0.145444	ADCYAP1
ENSG00000078549	0.334466	0.517508	ADCYAP1R1
ENSG00000087274	0.26765	1.75623e-06	ADD1
ENSG00000075340	-3.09172	4.16026e-35	ADD2
ENSG00000148700	-0.609819	3.15393e-10	ADD3
ENSG00000196616	3.12098	1.26016e-07	ADH1B
ENSG00000197894	-0.489735	1.82514e-19	ADH5
ENSG00000172955	2.57701	1.45939e-41	ADH6
ENSG00000147576	2.63656	1.46201e-28	ADHFE1
ENSG00000182551	0.533209	1.8823e-15	ADI1
ENSG00000159346	0.838452	4.63616e-31	ADIPOR1
ENSG00000006831	-0.988026	3.30357e-80	ADIPOR2
ENSG00000156110	-0.361099	1.04118e-07	ADK
ENSG00000148926	1.78044	2.15449e-10	ADM
ENSG00000128165	-0.903957	1.29401e-10	ADM2
ENSG00000101126	-0.69675	2.46349e-58	ADNP
ENSG00000101544	-0.115726	0.373475	ADNP2
ENSG00000181915	-0.734789	4.46984e-29	ADO
ENSG00000163485	-3.07701	1.07308e-32	ADORA1
ENSG00000128271	-0.330184	0.00337737	ADORA2A
ENSG00000170425	-1.13749	4.16746e-09	ADORA2B
ENSG00000121933	3.18396	9.59298e-22	ADORA3
ENSG00000159322	0.676294	1.84008e-30	ADPGK
ENSG00000144843	0.055927	0.669438	ADPRH
ENSG00000153531	-0.714847	4.1115e-07	ADPRHL1
ENSG00000116863	-0.345316	1.13377e-07	ADPRHL2
ENSG00000120907	-3.29858	3.50517e-13	ADRA1A
ENSG00000170214	-0.762784	0.129793	ADRA1B
ENSG00000171873	2.05023	8.97585e-08	ADRA1D
ENSG00000150594	-0.906577	0.0203671	ADRA2A
ENSG00000222040	3.58535	8.71162e-20	ADRA2B
ENSG00000043591	-1.38013	0.000115579	ADRB1
ENSG00000169252	1.14067	4.65738e-10	ADRB2
ENSG00000173020	0.195484	0.0126694	ADRBK1
ENSG00000100077	-0.249995	0.114369	ADRBK2
ENSG00000130706	-1.00462	5.30378e-102	ADRM1
ENSG00000239900	-0.974333	4.23748e-46	ADSL
ENSG00000035687	-0.732788	1.89228e-28	ADSS
ENSG00000185100	-0.711819	0.00256721	ADSSL1
ENSG00000251002	0.710818	0.0246827	AE000661.37
ENSG00000106624	1.75267	1.21409e-07	AEBP1
ENSG00000139154	-0.27218	0.000387806	AEBP2
ENSG00000181026	0.64775	1.23655e-10	AEN
ENSG00000104964	0.68043	1.13962e-11	AES
ENSG00000238039	1.93547	6.50068e-22	AF011889.2
ENSG00000241769	4.6103	2.72187e-129	AF011889.4
ENSG00000241489	1.87082	1.51843e-30	AF011889.5
ENSG00000234703	0.887289	0.0460684	AF015262.2
ENSG00000251563	1.91663	1.76386e-06	AF121898.1
ENSG00000253500	2.79581	2.17746e-11	AF121898.3
ENSG00000235277	-0.73857	0.201249	AF127577.8
ENSG00000232884	5.68336	3.21192e-53	AF127936.3
ENSG00000226751	1.70866	1.37309e-17	AF127936.5
ENSG00000235609	0.615697	0.00648514	AF127936.7
ENSG00000231125	4.64473	2.00242e-225	AF129075.5
ENSG00000215346	1.39696	1.38165e-13	AF131215.1
ENSG00000255310	-0.297696	0.0173755	AF131215.2
ENSG00000254936	1.53077	1.70958e-17	AF131215.3
ENSG00000255020	-0.503822	0.174273	AF131216.5
ENSG00000246477	1.80953	9.56876e-35	AF131216.6
ENSG00000232855	3.53123	1.01887e-23	AF131217.1
ENSG00000245685	-0.33749	0.0570003	AF146191.4
ENSG00000243440	3.43825	2.19676e-21	AF165138.7
ENSG00000226971	2.79083	1.05476e-24	AF196972.4
ENSG00000224292	1.08035	2.43742e-20	AF196972.9
ENSG00000184596	3.75178	1.35909e-90	AF207550.1
ENSG00000223697	2.94591	2.43236e-143	AF230666.2
ENSG00000242013	0.234295	0.0276925	AF238380.3
ENSG00000234390	1.2556	5.89072e-15	AF238380.5
ENSG00000226141	-0.229657	0.674468	AF277315.13
ENSG00000196526	-1.23619	1.29513e-07	AFAP1
ENSG00000157510	1.87018	1.49674e-08	AFAP1L1
ENSG00000169129	-2.81658	1.02266e-19	AFAP1L2
ENSG00000172493	0.0938919	0.262922	AFF1
ENSG00000155966	2.8252	9.18373e-13	AFF2
ENSG00000144218	-0.669016	0.0226769	AFF3
ENSG00000072364	0.729045	2.78849e-12	AFF4
ENSG00000223959	0.438765	9.39775e-08	AFG3L1P
ENSG00000141385	-1.51999	1.94628e-202	AFG3L2
ENSG00000079557	0.743984	0.12748	AFM
ENSG00000183077	-1.06741	1.3384e-26	AFMID
ENSG00000119844	0.66577	6.90849e-28	AFTPH
ENSG00000038002	1.08703	4.91686e-17	AGA
ENSG00000157985	-1.57994	1.09956e-07	AGAP1
ENSG00000235529	-1.78032	7.37403e-06	AGAP1-IT1
ENSG00000204172	-5.85281	0	AGAP10
ENSG00000151303	-4.90635	3.76846e-270	AGAP11
ENSG00000135439	-0.306688	5.48667e-06	AGAP2
ENSG00000133612	-0.467045	2.34049e-08	AGAP3
ENSG00000188234	1.34269	1.87889e-16	AGAP4
ENSG00000172650	0.492658	0.000183927	AGAP5
ENSG00000204149	1.13891	3.84284e-54	AGAP6
ENSG00000204169	1.20905	1.39662e-05	AGAP7
ENSG00000174194	0.899861	5.89523e-11	AGAP8
ENSG00000198035	0.510937	1.0532e-06	AGAP9
ENSG00000165923	0.763165	8.38393e-07	AGBL2
ENSG00000146856	2.39207	6.53012e-71	AGBL3
ENSG00000186094	0.529938	0.114762	AGBL4
ENSG00000084693	-0.152365	0.013412	AGBL5
ENSG00000229122	3.91041	2.42932e-179	AGBL5-IT1
ENSG00000204305	1.12982	2.1644e-25	AGER
ENSG00000173744	0.215418	0.0164929	AGFG1
ENSG00000106351	-1.2854	9.05773e-47	AGFG2
ENSG00000164252	-0.514981	5.3403e-22	AGGF1
ENSG00000214273	-3.0695	6.00665e-53	AGGF1P1
ENSG00000233435	-1.97477	9.93515e-19	AGGF1P2
ENSG00000006530	-1.26554	1.12444e-109	AGK
ENSG00000162688	-0.241026	0.000949398	AGL
ENSG00000116771	-0.94949	1.90319e-06	AGMAT
ENSG00000187546	-1.07256	0.00680563	AGMO
ENSG00000204310	-0.880577	6.46838e-44	AGPAT1
ENSG00000169692	-0.303076	0.119657	AGPAT2
ENSG00000026652	-0.832075	2.47921e-05	AGPAT4
ENSG00000155189	-1.74987	1.16842e-85	AGPAT5
ENSG00000158669	-0.413496	8.15571e-13	AGPAT6
ENSG00000138678	-2.96225	2.83527e-42	AGPAT9
ENSG00000188266	0.626336	0.000400084	AGPHD1
ENSG00000018510	-1.07071	2.78224e-108	AGPS
ENSG00000106541	6.177	8.25868e-21	AGR2
ENSG00000173467	3.34782	2.42308e-07	AGR3
ENSG00000188157	-0.341497	0.0557024	AGRN
ENSG00000159723	2.40373	4.21687e-21	AGRP
ENSG00000135744	-6.5404	3.26634e-139	AGT
ENSG00000135049	0.0575142	0.388715	AGTPBP1
ENSG00000144891	1.83404	0.000458439	AGTR1
ENSG00000177674	-0.667685	4.62795e-10	AGTRAP
ENSG00000172482	1.48071	0.0325631	AGXT
ENSG00000164089	-4.56495	2.46972e-21	AGXT2L1
ENSG00000175309	1.05379	2.05896e-56	AGXT2L2
ENSG00000153207	-0.863579	1.33785e-29	AHCTF1
ENSG00000101444	-0.716909	2.80593e-15	AHCY
ENSG00000168710	-0.631553	1.50175e-15	AHCYL1
ENSG00000158467	-0.536314	2.29253e-11	AHCYL2
ENSG00000126705	0.130678	0.373457	AHDC1
ENSG00000135541	1.4401	7.93078e-33	AHI1
ENSG00000124942	1.71007	7.7978e-11	AHNAK
ENSG00000185567	-1.35703	9.11842e-06	AHNAK2
ENSG00000106546	0.540576	0.059154	AHR
ENSG00000063438	-0.764744	8.63972e-08	AHRR
ENSG00000100591	-0.712576	8.11632e-28	AHSA1
ENSG00000173209	1.9411	1.23212e-95	AHSA2
ENSG00000169877	9.04488	6.82047e-43	AHSP
ENSG00000186063	-0.843598	8.58392e-39	AIDA
ENSG00000204472	6.69316	3.08331e-48	AIF1
ENSG00000126878	-0.821506	0.000952976	AIF1L
ENSG00000156709	-0.924486	1.32696e-31	AIFM1
ENSG00000042286	-0.0936882	0.31073	AIFM2
ENSG00000183773	2.92631	7.62881e-42	AIFM3
ENSG00000146416	1.13676	1.39354e-24	AIG1
ENSG00000112297	-1.43105	2.12525e-12	AIM1
ENSG00000176092	0.133873	0.600129	AIM1L
ENSG00000163568	0.848689	2.20876e-07	AIM2
ENSG00000164022	-0.277362	2.17362e-08	AIMP1
ENSG00000106305	-1.3673	1.19965e-80	AIMP2
ENSG00000110711	0.758308	3.84413e-22	AIP
ENSG00000196581	4.20443	8.14738e-22	AJAP1
ENSG00000106992	0.531839	0.000455737	AK1
ENSG00000004455	-1.14939	1.45392e-96	AK2
ENSG00000147853	0.647346	1.06679e-15	AK3
ENSG00000162433	-4.232	2.42809e-133	AK4
ENSG00000233381	-1.07506	2.66196e-09	AK4P3
ENSG00000154027	1.02777	0.00278144	AK5
ENSG00000140057	-2.12902	1.87083e-29	AK7
ENSG00000165695	0.427999	0.0334523	AK8
ENSG00000121057	-0.145298	0.146862	AKAP1
ENSG00000108599	0.0492371	0.311248	AKAP10
ENSG00000023516	0.0783936	0.382094	AKAP11
ENSG00000131016	1.08381	0.000830496	AKAP12
ENSG00000170776	0.527957	3.11031e-07	AKAP13
ENSG00000186471	2.41414	8.20212e-13	AKAP14
ENSG00000197976	1.55786	5.13221e-58	AKAP17A
ENSG00000241978	-2.43428	5.53615e-152	AKAP2
ENSG00000111254	0.300805	0.0150166	AKAP3
ENSG00000179841	0.411963	0.0431904	AKAP5
ENSG00000151320	0.90485	8.16164e-09	AKAP6
ENSG00000118507	1.1912	3.32002e-23	AKAP7
ENSG00000105127	0.919288	3.44541e-40	AKAP8
ENSG00000011243	0.735039	8.43925e-26	AKAP8L
ENSG00000127914	0.373369	9.90229e-05	AKAP9
ENSG00000155085	1.84525	2.8241e-67	AKD1
ENSG00000166452	-0.3479	2.56959e-05	AKIP1
ENSG00000174574	0.229737	7.29551e-05	AKIRIN1
ENSG00000135334	0.782225	6.03334e-13	AKIRIN2
ENSG00000106948	-0.475042	0.000785305	AKNA
ENSG00000117448	0.97388	6.54133e-42	AKR1A1
ENSG00000085662	-1.17403	8.98816e-27	AKR1B1
ENSG00000227471	-1.19149	0.00185725	AKR1B15
ENSG00000237876	1.60072	1.6699e-07	AKR1B1P4
ENSG00000187134	1.58186	4.41921e-05	AKR1C1
ENSG00000151632	-0.250861	0.447408	AKR1C2
ENSG00000196139	0.151697	0.609331	AKR1C3
ENSG00000122787	5.85397	2.0015e-53	AKR1D1
ENSG00000165568	0.750828	0.119859	AKR1E2
ENSG00000053371	-0.440957	1.52749e-10	AKR7A2
ENSG00000229020	2.30645	2.48256e-22	AKR7A2P1
ENSG00000162482	0.983033	3.95934e-18	AKR7A3
ENSG00000211454	0.965521	1.17689e-18	AKR7L
ENSG00000142208	-0.0256015	0.659642	AKT1
ENSG00000204673	0.95175	4.48182e-37	AKT1S1
ENSG00000105221	0.572265	3.73842e-28	AKT2
ENSG00000117020	-1.61835	3.50586e-21	AKT3
ENSG00000166971	0.126162	0.0658465	AKTIP
ENSG00000223474	-1.11873	2.57826e-24	AL020996.1
ENSG00000213062	0.0105006	0.938337	AL021068.1
ENSG00000257218	-1.1204	9.92495e-76	AL021546.1
ENSG00000215979	6.43533	2.06956e-86	AL021917.1
ENSG00000236698	1.58857	4.78193e-23	AL021920.1
ENSG00000228201	1.88262	3.77013e-39	AL022341.3
ENSG00000232109	1.16177	0.00119425	AL022344.2
ENSG00000233515	0.503418	0.13243	AL022344.4
ENSG00000226314	1.3499	2.45166e-26	AL022393.5
ENSG00000216901	0.794738	0.000703825	AL022393.7
ENSG00000236136	0.564128	0.338783	AL022398.1
ENSG00000227154	4.88429	9.50674e-39	AL022721.1
ENSG00000239494	1.01087	9.43938e-15	AL031297.1
ENSG00000237592	0.805514	0.180126	AL031601.2
ENSG00000232079	0.871745	0.0475198	AL035610.1
ENSG00000236532	0.602325	0.0456871	AL035610.2
ENSG00000256323	2.26064	9.68299e-14	AL049542.1
ENSG00000234009	6.35796	1.38013e-251	AL049757.3
ENSG00000224997	-0.337906	0.00391913	AL049840.1
ENSG00000232838	-2.11759	8.22156e-207	AL050321.1
ENSG00000240356	-1.08838	1.5167e-35	AL078621.11
ENSG00000225091	6.97257	4.52973e-173	AL080249.1
ENSG00000235408	7.23797	1.97639e-220	AL080249.2
ENSG00000254505	0.276119	0.000115334	AL096870.1
ENSG00000134602	-1.29698	1.91608e-65	AL109749.1
ENSG00000244676	2.33764	5.64066e-45	AL109761.5
ENSG00000228708	-1.6988	0.00212473	AL109763.1
ENSG00000224141	-1.51274	0.000265886	AL109763.2
ENSG00000179467	2.45907	9.77982e-85	AL109806.1
ENSG00000244256	3.40129	3.68471e-88	AL109925.1
ENSG00000196960	2.57292	8.92993e-39	AL117340.1
ENSG00000236854	5.16267	2.1264e-30	AL121656.5
ENSG00000227239	5.30585	1.33146e-76	AL121985.1
ENSG00000244620	6.60308	3.77417e-19	AL122127.25
ENSG00000236992	2.08145	9.61546e-22	AL132821.1
ENSG00000183504	3.35775	1.91953e-13	AL132868.1
ENSG00000240457	4.00544	6.9256e-23	AL133223.1
ENSG00000217792	-0.326868	0.742548	AL133414.1
ENSG00000197146	3.55654	4.02664e-71	AL133458.1
ENSG00000233922	-0.104912	0.702413	AL133493.2
ENSG00000215306	8.3579	5.12759e-97	AL135998.1
ENSG00000212673	1.14536	5.57478e-16	AL136115.1
ENSG00000225766	2.02428	9.1498e-41	AL136295.1
ENSG00000240869	-2.32352	6.64604e-80	AL136303.1
ENSG00000203602	1.44957	4.05318e-32	AL137059.1
ENSG00000255815	7.44657	9.79104e-111	AL137067.1
ENSG00000243738	2.45884	8.54588e-67	AL137068.1
ENSG00000212743	1.43514	4.42257e-10	AL137145.1
ENSG00000215244	1.43587	9.9172e-13	AL137145.2
ENSG00000214541	3.64771	5.61882e-51	AL137162.1
ENSG00000145965	0.848145	1.19405e-05	AL138831.1
ENSG00000243035	4.25413	6.21277e-07	AL139002.1
ENSG00000226823	3.2891	5.27043e-27	AL139008.1
ENSG00000257365	2.04655	2.1541e-132	AL139022.1
ENSG00000253459	-0.281502	0.127628	AL139099.1
ENSG00000248458	-1.06769	4.73802e-06	AL139147.1
ENSG00000121388	-3.15606	2.15016e-08	AL139327.1
ENSG00000236866	5.07177	7.94008e-98	AL157902.3
ENSG00000228313	0.888978	1.0873e-09	AL160314.1
ENSG00000221613	6.28027	1.36682e-13	AL161452.1
ENSG00000241781	-5.73548	0	AL161626.1
ENSG00000258604	1.76292	0.000318342	AL161668.5
ENSG00000251533	2.52322	3.76413e-07	AL161669.2
ENSG00000212670	-0.0398026	0.693256	AL161915.1
ENSG00000234648	6.36516	3.25352e-176	AL162151.3
ENSG00000214645	-9.42168	0	AL162389.1
ENSG00000231997	-3.6925	1.06472e-162	AL162731.1
ENSG00000237198	-2.51074	2.02837e-73	AL162731.2
ENSG00000235269	4.50374	2.33245e-20	AL162759.1
ENSG00000225680	1.71678	1.69185e-06	AL163953.2
ENSG00000237356	-0.0819003	0.558695	AL163953.3
ENSG00000204110	-3.02928	1.10265e-21	AL353597.1
ENSG00000214006	5.9173	1.0732e-141	AL353671.4
ENSG00000258366	-1.26029	1.08208e-61	AL353715.1
ENSG00000236184	0.674369	3.24275e-12	AL353717.1
ENSG00000227921	-5.23817	8.31798e-46	AL353791.1
ENSG00000203276	1.96354	3.16559e-32	AL353898.2
ENSG00000237611	2.63863	2.11641e-94	AL353898.3
ENSG00000220161	-2.56519	8.24865e-13	AL353997.1
ENSG00000167494	4.84615	7.70404e-23	AL353997.9
ENSG00000233887	-1.14393	0.253165	AL354685.1
ENSG00000215615	2.3728	1.06912e-32	AL354822.1
ENSG00000259001	6.88163	2.02956e-134	AL355075.1
ENSG00000224474	4.95232	2.54242e-161	AL355490.1
ENSG00000242853	3.99722	4.13355e-21	AL355861.1
ENSG00000235706	1.48762	1.5301e-43	AL356017.3
ENSG00000212857	-1.85358	9.07903e-06	AL356585.1
ENSG00000215608	-2.48973	7.58185e-170	AL356585.2
ENSG00000215719	-1.21535	5.72478e-05	AL356585.3
ENSG00000248835	-0.928507	2.65637e-22	AL357673.1
ENSG00000203815	-0.926143	4.87305e-12	AL358813.2
ENSG00000120341	1.86672	4.00834e-23	AL359075.1
ENSG00000177144	1.0618	3.37679e-24	AL359758.1
ENSG00000239028	5.75934	4.06227e-52	AL359955.1
ENSG00000215642	-0.670168	0.102907	AL360154.1
ENSG00000148824	-0.212563	0.0121769	AL360181.1
ENSG00000213262	1.29412	9.22878e-09	AL365331.2
ENSG00000234086	-3.82768	4.42806e-177	AL391994.1
ENSG00000234614	2.22817	1.6133e-23	AL450992.2
ENSG00000178642	-7.61497	0	AL513477.1
ENSG00000187461	-8.51103	0	AL583828.1
ENSG00000230880	-1.70676	1.71243e-13	AL583842.3
ENSG00000203849	-2.7601	6.32664e-36	AL583842.6
ENSG00000225210	-2.81475	5.996e-41	AL589743.1
ENSG00000228294	-0.382594	0.227011	AL589743.2
ENSG00000252817	9.05245	0	AL590431.1
ENSG00000213018	2.81448	6.19444e-65	AL590762.11
ENSG00000213121	-11.3081	0	AL590867.1
ENSG00000214239	7.5518	2.55932e-201	AL591025.1
ENSG00000116883	1.25177	1.88616e-13	AL591845.1
ENSG00000229021	2.85376	4.27514e-24	AL591893.1
ENSG00000220023	0.78972	9.02372e-07	AL592183.1
ENSG00000231360	-3.75539	1.0108e-124	AL592284.1
ENSG00000236943	0.412922	0.000723327	AL592284.1
ENSG00000243323	1.83492	1.15705e-20	AL592300.1
ENSG00000227082	0.335524	0.205524	AL592494.5
ENSG00000215014	0.517611	0.000137387	AL645728.1
ENSG00000222894	9.89605	4.05879e-223	AL662800.1
ENSG00000235559	1.45188	2.75448e-06	AL662890.2
ENSG00000227262	-0.366423	0.0124285	AL671277.1
ENSG00000248333	0.451828	1.36968e-12	AL691432.2
ENSG00000236519	0.503155	0.000155916	AL773604.8
ENSG00000227039	1.22015	0.000445602	AL844908.5
ENSG00000229723	0.0162347	0.960904	AL845154.2
ENSG00000183748	4.27774	1.71728e-18	AL928580.1
ENSG00000257341	3.04606	2.18908e-29	AL928654.7
ENSG00000227468	-4.2197	2.76252e-24	AL928742.12
ENSG00000253701	2.29482	1.35907e-06	AL928768.3
ENSG00000148218	0.638947	3.22223e-21	ALAD
ENSG00000023330	-0.65101	1.59193e-26	ALAS1
ENSG00000158578	6.81911	1.71693e-47	ALAS2
ENSG00000163631	1.71703	8.00494e-14	ALB
ENSG00000170017	2.05776	1.01248e-29	ALCAM
ENSG00000161618	-0.100861	0.142455	ALDH16A1
ENSG00000059573	0.225614	0.000209946	ALDH18A1
ENSG00000165092	6.29398	9.63037e-44	ALDH1A1
ENSG00000128918	0.841496	0.00752678	ALDH1A2
ENSG00000184254	-0.354267	0.0239759	ALDH1A3
ENSG00000137124	-1.04788	1.00886e-26	ALDH1B1
ENSG00000144908	1.39031	3.28471e-09	ALDH1L1
ENSG00000136010	-0.435502	0.000711052	ALDH1L2
ENSG00000111275	1.197	6.3379e-11	ALDH2
ENSG00000072210	0.204783	0.00326463	ALDH3A2
ENSG00000006534	0.348642	0.0443743	ALDH3B1
ENSG00000159423	-1.40302	3.16973e-43	ALDH4A1
ENSG00000112294	-0.707198	4.25351e-08	ALDH5A1
ENSG00000119711	-0.59554	5.6872e-10	ALDH6A1
ENSG00000164904	0.962495	0.000156016	ALDH7A1
ENSG00000118514	1.78271	1.17697e-31	ALDH8A1
ENSG00000143149	-0.405709	2.24135e-11	ALDH9A1
ENSG00000149925	-0.574534	2.91558e-22	ALDOA
ENSG00000136872	1.87148	2.40035e-15	ALDOB
ENSG00000109107	-1.02244	3.18526e-27	ALDOC
ENSG00000033011	0.416965	1.96301e-08	ALG1
ENSG00000139133	-1.07373	3.2587e-47	ALG10
ENSG00000175548	-1.08012	3.7427e-30	ALG10B
ENSG00000253710	-0.281651	8.93887e-05	ALG11
ENSG00000182858	0.661629	5.80464e-24	ALG12
ENSG00000101901	0.762269	3.28734e-28	ALG13
ENSG00000229487	6.28322	6.04336e-171	ALG13-AS1
ENSG00000172339	1.41431	2.69411e-36	ALG14
ENSG00000189366	-0.160761	0.37338	ALG1L
ENSG00000254016	3.68703	1.02284e-68	ALG1L2
ENSG00000119523	0.868987	1.18819e-25	ALG2
ENSG00000214160	0.188334	0.0321356	ALG3
ENSG00000120697	0.95679	5.58698e-22	ALG5
ENSG00000088035	-0.252554	0.000227552	ALG6
ENSG00000159063	-0.0226692	0.733777	ALG8
ENSG00000086848	1.38145	2.7996e-67	ALG9
ENSG00000171094	1.83444	1.25818e-16	ALK
ENSG00000100601	-0.842582	2.81547e-38	ALKBH1
ENSG00000189046	-0.29583	0.000101624	ALKBH2
ENSG00000166199	-0.0632092	0.389644	ALKBH3
ENSG00000160993	-0.603207	5.28228e-18	ALKBH4
ENSG00000091542	-0.14116	0.0452806	ALKBH5
ENSG00000239382	0.0571095	0.432859	ALKBH6
ENSG00000125652	1.29902	9.70138e-38	ALKBH7
ENSG00000137760	-1.15783	1.75751e-58	ALKBH8
ENSG00000116127	-0.512274	8.89798e-11	ALMS1
ENSG00000230002	1.46692	4.40815e-11	ALMS1-IT1
ENSG00000163016	1.23813	4.04429e-20	ALMS1P
ENSG00000108839	2.06654	1.25394e-58	ALOX12
ENSG00000179477	-2.29225	1.52932e-17	ALOX12B
ENSG00000161905	2.50024	7.06125e-14	ALOX15
ENSG00000179593	-1.2195	0.00156898	ALOX15B
ENSG00000012779	3.27525	2.55798e-41	ALOX5
ENSG00000132965	0.796648	0.00509219	ALOX5AP
ENSG00000179148	-1.41151	4.76609e-09	ALOXE3
ENSG00000073331	0.063022	0.610336	ALPK1
ENSG00000198796	-4.18136	5.01704e-47	ALPK2
ENSG00000136383	0.784752	1.02876e-05	ALPK3
ENSG00000162551	7.65304	1.84843e-34	ALPL
ENSG00000163283	0.0494667	0.890692	ALPP
ENSG00000003393	-0.329742	5.61357e-05	ALS2
ENSG00000178038	1.45527	1.62253e-11	ALS2CL
ENSG00000155754	1.62786	1.04865e-17	ALS2CR11
ENSG00000155749	0.822257	5.27409e-15	ALS2CR12
ENSG00000138380	0.195117	0.0359259	ALS2CR8
ENSG00000180318	-5.81513	3.71485e-49	ALX1
ENSG00000052850	-0.986082	6.15104e-09	ALX4
ENSG00000242110	-3.01417	1.4261e-203	AMACR
ENSG00000178522	2.50343	2.72061e-09	AMBN
ENSG00000110497	-0.433296	7.25594e-14	AMBRA1
ENSG00000123505	-0.111052	0.187952	AMD1
ENSG00000139344	-0.0677862	0.559051	AMDHD1
ENSG00000162066	-0.630118	1.41633e-18	AMDHD2
ENSG00000099721	0.370639	0.711557	AMELY
ENSG00000159461	0.179473	0.0136693	AMFR
ENSG00000104899	-0.692629	0.000253609	AMH
ENSG00000160593	5.3854	4.68919e-33	AMICA1
ENSG00000181754	1.226	5.79605e-12	AMIGO1
ENSG00000139211	4.12222	7.2161e-44	AMIGO2
ENSG00000101935	-1.51048	4.95772e-94	AMMECR1
ENSG00000144233	0.0106484	0.839266	AMMECR1L
ENSG00000166126	2.5886	1.46743e-34	AMN
ENSG00000151743	-0.0757937	0.371881	AMN1
ENSG00000126016	0.748305	3.94051e-05	AMOT
ENSG00000166025	-2.16739	2.24032e-17	AMOTL1
ENSG00000114019	-0.235538	0.456196	AMOTL2
ENSG00000116748	2.60936	1.11104e-29	AMPD1
ENSG00000116337	0.436068	2.89391e-07	AMPD2
ENSG00000133805	0.864578	4.19492e-05	AMPD3
ENSG00000078053	-0.607661	0.00132746	AMPH
ENSG00000145020	2.47978	1.84634e-69	AMT
ENSG00000240038	2.044	2.32316e-49	AMY2B
ENSG00000174945	-2.15596	1.08062e-22	AMZ1
ENSG00000196704	0.423703	8.97114e-16	AMZ2
ENSG00000214174	0.687964	7.69807e-17	AMZ2P1
ENSG00000153107	-1.21368	1.68076e-100	ANAPC1
ENSG00000164162	-0.0703041	0.266344	ANAPC10
ENSG00000141552	0.134208	0.0283573	ANAPC11
ENSG00000129055	0.274626	4.69238e-05	ANAPC13
ENSG00000166295	0.803257	1.00733e-31	ANAPC16
ENSG00000176248	1.18708	3.05732e-66	ANAPC2
ENSG00000053900	0.23922	9.41272e-06	ANAPC4
ENSG00000089053	0.106433	0.0388583	ANAPC5
ENSG00000196510	-0.644937	3.77451e-32	ANAPC7
ENSG00000214274	0.511835	0.00961825	ANG
ENSG00000013523	0.398717	1.26307e-05	ANGEL1
ENSG00000174606	0.178671	0.00301893	ANGEL2
ENSG00000154188	-2.56166	1.24156e-47	ANGPT1
ENSG00000091879	1.61156	2.93705e-27	ANGPT2
ENSG00000101280	-0.0739266	0.811531	ANGPT4
ENSG00000116194	3.92015	6.06032e-65	ANGPTL1
ENSG00000136859	0.241367	0.44267	ANGPTL2
ENSG00000167772	2.04902	1.53484e-12	ANGPTL4
ENSG00000187151	3.66374	9.95677e-38	ANGPTL5
ENSG00000130812	1.34566	1.55848e-14	ANGPTL6
ENSG00000029534	2.39126	4.70082e-12	ANK1
ENSG00000145362	-3.26878	1.38911e-113	ANK2
ENSG00000151150	-0.3621	0.201903	ANK3
ENSG00000151687	1.16806	3.33331e-51	ANKAR
ENSG00000166839	0.706285	8.20216e-13	ANKDD1A
ENSG00000189045	1.10885	2.22678e-20	ANKDD1B
ENSG00000153930	-0.577637	0.0037844	ANKFN1
ENSG00000185722	-0.0350267	0.580317	ANKFY1
ENSG00000154122	0.269525	0.00833524	ANKH
ENSG00000131503	-0.141548	0.0548933	ANKHD1
ENSG00000254996	1.90089	6.75389e-66	ANKHD1-EIF4EBP3
ENSG00000001629	-0.0501616	0.419806	ANKIB1
ENSG00000170209	3.60335	9.74261e-66	ANKK1
ENSG00000160117	-1.80777	1.57925e-40	ANKLE1
ENSG00000176915	0.358442	5.05747e-07	ANKLE2
ENSG00000144504	0.860479	1.77135e-29	ANKMY1
ENSG00000106524	0.325376	3.72116e-06	ANKMY2
ENSG00000164331	0.987066	1.88705e-52	ANKRA2
ENSG00000088448	0.970276	5.20653e-26	ANKRD10
ENSG00000229152	3.05125	6.41911e-103	ANKRD10-IT1
ENSG00000167522	-0.278628	0.000461906	ANKRD11
ENSG00000101745	-0.786789	2.98224e-19	ANKRD12
ENSG00000076513	0.558705	6.65334e-10	ANKRD13A
ENSG00000198720	-1.07286	8.23437e-14	ANKRD13B
ENSG00000118454	-0.393231	2.8442e-15	ANKRD13C
ENSG00000172932	0.851023	4.10514e-34	ANKRD13D
ENSG00000134461	0.708739	7.38353e-10	ANKRD16
ENSG00000132466	-0.203594	8.38882e-05	ANKRD17
ENSG00000180071	-3.14154	3.73416e-21	ANKRD18A
ENSG00000230453	-3.36512	7.83661e-24	ANKRD18B
ENSG00000187984	-1.16736	8.00578e-20	ANKRD19P
ENSG00000165887	-0.947069	0.00190729	ANKRD2
ENSG00000196774	-0.351531	0.171038	ANKRD20A1
ENSG00000226695	-0.436066	0.319881	ANKRD20A10P
ENSG00000215559	3.09063	9.99825e-24	ANKRD20A11P
ENSG00000132498	0.808107	0.000442267	ANKRD20A3
ENSG00000172014	1.45703	5.29284e-06	ANKRD20A4
ENSG00000186481	3.84128	1.14909e-41	ANKRD20A5P
ENSG00000236816	-1.37399	0.00140498	ANKRD20A7P
ENSG00000229089	-1.27438	0.000511875	ANKRD20A8P
ENSG00000206192	-0.000827048	0.99714	ANKRD20A9P
ENSG00000152766	1.64046	0.000878386	ANKRD22
ENSG00000163126	0.151578	0.13368	ANKRD23
ENSG00000089847	0.831025	7.62192e-08	ANKRD24
ENSG00000107890	-0.801135	6.43425e-27	ANKRD26
ENSG00000237636	1.88983	0.0154818	ANKRD26P3
ENSG00000105186	-0.732812	5.75914e-37	ANKRD27
ENSG00000206560	1.38342	2.60361e-19	ANKRD28
ENSG00000154065	-0.450715	0.244391	ANKRD29
ENSG00000148513	-4.88927	1.93163e-38	ANKRD30A
ENSG00000180777	-3.39643	1.45333e-36	ANKRD30B
ENSG00000163046	-1.03475	0.016551	ANKRD30BL
ENSG00000175302	-0.637856	0.223038	ANKRD30BP1
ENSG00000224309	-2.52709	2.59672e-14	ANKRD30BP2
ENSG00000145700	0.968882	2.81725e-07	ANKRD31
ENSG00000133302	-1.20384	3.12636e-72	ANKRD32
ENSG00000164236	-0.886381	0.0080209	ANKRD33B
ENSG00000181039	-1.07634	1.29058e-17	ANKRD34A
ENSG00000189127	-2.21261	5.06473e-10	ANKRD34B
ENSG00000235711	-2.75781	5.59329e-12	ANKRD34C
ENSG00000198483	-1.22295	4.65801e-09	ANKRD35
ENSG00000135976	0.986013	4.13292e-18	ANKRD36
ENSG00000196912	1.18761	9.72245e-20	ANKRD36B
ENSG00000214262	-12.0597	0	ANKRD36BP1
ENSG00000230006	3.33769	3.95161e-54	ANKRD36BP2
ENSG00000186352	1.74972	5.13377e-37	ANKRD37
ENSG00000213337	-1.21394	2.73349e-90	ANKRD39
ENSG00000154945	-0.9123	3.93885e-73	ANKRD40
ENSG00000137494	1.24056	6.40425e-31	ANKRD42
ENSG00000198944	2.2504	3.49666e-10	ANKRD43
ENSG00000065413	0.816842	1.32463e-15	ANKRD44
ENSG00000236977	5.05013	3.42577e-98	ANKRD44-IT1
ENSG00000183831	0.649056	0.0663014	ANKRD45
ENSG00000186106	-0.43842	1.02663e-05	ANKRD46
ENSG00000168876	0.337644	4.52335e-05	ANKRD49
ENSG00000132623	-1.30312	3.68275e-44	ANKRD5
ENSG00000151458	-0.525228	0.000283351	ANKRD50
ENSG00000139645	-0.0920599	0.111006	ANKRD52
ENSG00000144031	6.00809	2.91186e-73	ANKRD53
ENSG00000100124	-0.0313787	0.597013	ANKRD54
ENSG00000164512	-0.341099	0.149715	ANKRD55
ENSG00000186212	1.23379	1.19292e-05	ANKRD56
ENSG00000198142	1.96922	3.43275e-10	ANKRD57
ENSG00000187808	-1.65635	1.03944e-24	ANKRD58
ENSG00000135299	0.960292	5.11669e-14	ANKRD6
ENSG00000157999	1.39454	2.33768e-36	ANKRD61
ENSG00000181626	-2.67611	4.50355e-28	ANKRD62
ENSG00000189295	-1.76549	0.00402905	ANKRD62P1
ENSG00000106013	-0.558618	0.000735804	ANKRD7
ENSG00000156381	0.265851	0.0687989	ANKRD9
ENSG00000064999	-0.390459	2.76847e-11	ANKS1A
ENSG00000185046	-1.52593	4.02198e-15	ANKS1B
ENSG00000168096	1.02858	2.28688e-35	ANKS3
ENSG00000165138	1.24031	9.50141e-26	ANKS6
ENSG00000163516	0.878867	4.28147e-36	ANKZF1
ENSG00000011426	-3.21221	1.0747e-157	ANLN
ENSG00000131620	-3.30612	1.17432e-10	ANO1
ENSG00000160746	0.155804	0.0887797	ANO10
ENSG00000047617	-0.904856	0.00633619	ANO2
ENSG00000134343	-1.86597	1.34614e-09	ANO3
ENSG00000151572	-4.14357	1.23062e-19	ANO4
ENSG00000171714	-0.751275	1.1961e-05	ANO5
ENSG00000177119	-0.812849	4.36202e-34	ANO6
ENSG00000146205	1.41118	4.36339e-12	ANO7
ENSG00000237276	3.32406	7.18777e-89	ANO7L1
[truncated: 20,644 more rows]
